# Supplementary material for: Cost of hospital management of Clostridium difficile infection in United States—a meta-analysis and modelling study
Source: BMC Infect Dis. 2016 Aug 25;16(1):447. doi: 10.1186/s12879-016-1786-6 (PMC5000548; doi:10.1186/s12879-016-1786-6)
Supplement: Additional file 2: — CDI Cost Review.xlsx; CDI cost review; CDI cost review data extraction primary results (XLSX 529 kb) [file 12879_2016_1786_MOESM2_ESM.xlsx]

## Sheet: Publication
		Publication characteristics							Study design																												Results
New ID	Reference	Publication type	Title	Authors	Year of publication	Journal / Congress	Sponsor	Language	Country	State, city	Population	Population (short)	Objective	Type of study	Type of CDI considered	Type of CDI considered definition	Setting	Setting details	Inclusion / Exclusion criteria	Data collection period	Follow-up duration	CDI definition (short)	Case definition (detailed)	Control definition	Economic outcomes assessed	Statistical method	Statistical method (simplified)	Regession	Regession- specification	Matching	Statistical methodology	Statistical method - Quality assessment	Sample size (Total)	Case/control	Mean Age (Years)	Subgroup analysis (Y/N)	Main results
1	Ali 2012	Article	Clostridium difficile Infection in Hospitalized Liver Transplant Patients: A Nationwide Analysis	Ali M, Ananthakrishnan A, Ahmad S, Kumar N, Kumar G, Saeian K	2012	Liver Transplantation	Independent	English	US	National NIS	Liver transplant	Organ transplant	1)to determine the prevalence of CDI in hospitalized patients with liver transplant, 2) to determine if liver transplant is independently associated with CDI in hospitalized patients, 3) to examine the effect of CDI on mortality in hospitalized liver transplant patients; and to 4) compare CDI prevalence in liver transplant population with other solid organ transplant population (renal transplant).	Retrospective cross-sectional	Complicating	Hospital acquired (ICD-9)	Multiple hospitals	Nationwide Inpatient Sample (NIS)	patients with any discharge diagnosis code of liver transplant whereas the liver transplant patients with a concomitant discharge diagnosis code of CDI were considered cases	2004-2008	NR	Hospital acquired (ICD-9)	Patients with ICD-9 diagnosis codes for CDI (008.45) and liver transplant	Patients with only liver transplant	LOS and Hospital charges	Univariate statistics	unadjusted	0	Unadjusted	0	No matching ; no regression	Low	N = 193,714	Case (n = 5,159): CDI Control (n = 188,555): no CDI	>18	N	CDI occurred more commonly in liver transplant patients than in non-transplant controls as well as renal transplant patients and was an independent risk factor for mortality in patients with liver transplant and was associated with a significant increase in length of stay and hospitalization charges.
2	Ananthakrishnan 2008	Article	Excess hospitalisation burden associated with Clostridium difficile in patients with inflammatory bowel disease	Ananthakrishnan A, McGinley E, Binion D	2008	Gut	Independent	English	US	National NIS	IBD	IBD	To identify the morbidity and mortality associated with CDAD in hospitalised patients with IBD	Retrospective hospital database	Complicating	Primary diagnosis (ICD-9)	Multiple hospitals	Nationwide Inpatient Sample (NIS)	Exclusion of discharges with only a secondary diagnosis of either C difficile or UC/CD	2003	NR	Primary diagnosis (ICD-9)	Patients who had a primary diagnosis of C difficile colitis and a secondary diagnosis of either Crohn's disease or Ulcerative colotis	Patients admitted to hospital with a primary diagnosis of CD or UC without a diagnosis of C difficile colitis formed one of our comparison groups (IBD group).	LOS and Hospital charges	Univariate and multivariate linear regression were used for analysing length of stay and total hospital charges.	multivariate regression	1	Adjusted	0	No matching ; regression	Medium	N = 124,570	Case (n = 2,804): IBD + CDI Control (n = 77,366): IBD alone	> 18 C diff Median age 73; IBD Median age 42; Cdiff-IBD median age 54	N	IBD may also be a risk factor for worse outcomes associated with C difficile infection compared with those without underlying IBD.
3	Arora 2011	Article	High Horn’s index score predicts poor outcomes in patients with Clostridium difficile infection	Arora V, Kachroo S, Ghantoji SS, DuPont HL, Garey KW.	2011	Journal of Hospital Infection	Independent	English	US	Texas, Houston	General	Consutive patient	To assess the use of Horn’s index to stratify patients with CDI at high risk of poor clinical and economic outcomes	Prospective observational	Requiring	Hospital-onset CDI, positive toxin test	Single hospital	St Luke's Episcopal Hopistal	patients with active chronic diarrhoea (e.g. Crohn's diesase) were excluded	2007-2008	3 mons	Toxin assay	Patients were diagnosed with CDI, defined as diarrhoea that was not attributed to any other enteric pathogen and was associated with a positive stool toxin test for C. difficile using the cell cytotoxicity assay against toxin B		LOS and costs	Chi-squared test or two-tailed Fisher’s exact test for categorical variables, and Student’s t-test for continuous variables		0	Unadjusted	0	No matching ; no regression	Low	N=85	Horn's index score 1 N=14; 2 N=19; 3 N=42; 4 N=10	Horn's Index Score 1&2: 64±19; Horn's Index Score 3&4: 65±15	y	Horn’s index to be a simple and useful method for identifying CDI patients at high risk of poor clinical and economic outcomes. Higher score was with longer hospital stay and cost.
4	Bajaj 2010	Article	Clostridium diffi cile Is Associated With Poor Outcomes in Patients With Cirrhosis: A National and Tertiary Center Perspective	Bajaj J, Ananthakrishnan A, Hafeezullah M, Zadvornova Y, Dye A, McGinley E, Saeian K, Heuman D, Sanyal A	2010	The American Journal of Gastroenterology	Independent	English	US	National NIS	Cirrhosis	Organ disease	To define the effect of CDAD on outcomes and identify risk factors for its development in cirrhosis.	Retrospective hospital database	Requiring and complicating	National: primary or secondary diagnosis (ICD-9) + Tertiary: all positive cases	Multiple hospitals	2005 NIS sample	National: Patients either diagnosed with Cirrhosis either with CDI Patients with inflammatory bowel disease and those with liver transplant were excluded from this analysis Tertiary: Patients with suspected but not proven C. diffi cile , those already started on C. diffi cile therapy before admission to the hospital, those with an incomplete medication list, post transplant, or those with infl am…	national: 2005 Tertiary: 2002- 2006	NR	ICD-9 diagnosis code 008.45 primary and/or secondary	National: (B) all patients with a primary or secondary discharge diagnosis of C. diffi cile (008.45), but not cirrhosis Tertiary: Cirrhotics with C. diffi cile infection, defi ned as a positive stool toxin result in a patient with diarrhea, were then studied in detail. Patients with suspected but not proven C. diffi cile , those already started on C. diffi cile therapy before admission to the hos…	National: (A) all patients with a primary or secondary discharge diagnosis of cirrhosis (ICD-9-CM codes 571.2, 571.5, 571.6) and complications of cirrhosis such as portal hypertension (572.3), hepatic encephalopathy (572.2), hepatorenal syndrome (572.4), SBP (567.23), ascites (789.5), and variceal bleeding (456.0, 456.2); (C) patients with a diagnosis of both cirrhosis and C. diffi cile Tertiary:…	LOS, costs and Hospital charges	National: Univariate and multivariate regressions were performed within the cohort of hospitalized patients with cirrhosis to identify the association of C. diffi cile by itself with our primary outcomes of in-hospital mortality, LOS, and hospitalization, as well as C. diffi cile adjusted for other factors that might aff ect the outcomes Tertiary: Matched pair analyses using conditional logistic …	Unadjusted + PSM + mulivariate regression	1	Adjusted	0	No matching ; regression	Medium	National: N = 83,230 Tertiary sample: N = 162	National: Case (n = 1,165): cirrhosis+ CDI Control (n = 82,065): cirrhosis alone Tertiary sample: Case (n = 54): cirrhosis+ CDI Control (n = 108): cirrhosis alone	Cirhosis only 58±14; Cdiff only 69±20; Cirrhosis-Cdiff: 61±15	N	Cirrhotics with CDAD have a higher mortality, LOS, and charges on the NIS 2005 compared with those without CDAD
5	Campbell 2013	Article	Length of stay and hospital costs among high-risk patients with hospital-origin Clostridium difficile-associated diarrhea	Campbell R, Dean B, Nathanson B, Haidar T, Strauss M, Thomas S	2013	Journal of Medical Economics	Optimer Pharmaceuticals	English	US	National 186 hospitals	General	General	To quantify the incremental hospital LOS and costs in HO-CDAD patients vs propensity-matched controls, among five identified high-risk sub-populations: older patients (age 65 years), those with complex conditions or chronic diseases (renal disease, cancer, IBD) and those with concomitant antibiotic (CAbx) use.	Retrospective hospital database	Complicating	Hospital-onset CDI	Multiple hospitals	Health Facts electronic health record (EHR) database (Cerner Corporation, Kansas City, MO, n=74)	Patients with evidence of CDAD who did not meet criteria for HO-CDAD cases (i.e., those with a positive toxin result 48 h after admission) were excluded from the study. Likewise, controls were excluded if they were admitted for less than 2 days.	2005 -2011	NR	Toxin assay	Cases had a positive C. difficile stool toxin assay with collection time more than 48 h after admission time. This definition was based on the surveillance definitions described in the 2010 Society for Healthcare Epidemiology of America-Infectious Diseases Society of America (SHEA/IDSA) guidelines	- Controls were defined as patients with no evidence of CDAD by positive toxin test or ICD-9-CM discharge diagnosis code during their hospitalization. - To create similar populations and to prevent an immortal time bias, control patients were also required to have at least 2 days of hospitalization	LOS and costs	-HO-CDAD patients vs control patients were compared - To ensure that we did not over-estimate the LOS differences between HO-CDAD patients and controls, we created a ‘pseudo’ index event date for the control group (analogous to the first positive toxin test among cases) by multiplying a random uniformly distributed variable on each control patient’s LOS. - Propensity score matching was used for m…	PSM + multivariate regression	1	Adjusted	1	Matching ; regression	High	NR	Case (n = 4,521): HO-CDAD Control (n = NR): controls	Renal impairement 72.9±13.4; Advanced Age: 78.7±7.4; Cancer/BMT 69.2±14.0; IBD 61.2±18.3; Cabx exposure 61.2±14.8	Y	We conclude that the true burden of HO-CDAD is dependent on the case-mix of those with the infection.
6	Damle 2014	Article	Clostridium difficile Infection After Colorectal Surgery:A Rare but Costly Complication	Damle RN, Cherng NB, Flahive JM, Davids J, Maykel JA, Sturrock PR, Sweeney WB, Alavi K.	2014	J Gastrointest Surg	Independent	English	US	National,	Colorectal surgery	Surgical	To examind the patient-related risk factors for CDI and 30-day outcomes related to its occurrence	Retrospective hospital database	Complicating	Nonprimary diagnosis of (ICD-9 0.845)	Multiple hospitals	University HealthSystem Consortium database, 95% nonprofit medical centers.	nonprimary ICD-9 diagnosis of 0.845 from the index hospi- talization or primary diagnosis at readmission within 30 days of the patient’s index hospital discharge.	2008-2012	30 days	ICD-9	patients underwent colorectal surgery with CDI	patients underwent colorectal surgery with no-CDI	costs	(Univariate study to screen potential covariates) + Multivariate logistic regression	(Univariate study to screen potential covariates) + Multivariate logistic regression	1	Adjusted	0	No matching ; regression	Medium	N=84648	Casecdi n=1266; control nocdin=83382	>18 CDI: 63±17; No CDI 60±15	n	CDI is associated with worse outcomes and higher costs.
7	Dubberke 2008	Article	Short- and Long-Term Attributable Costs of Clostridium difficile–Associated Disease in Nonsurgical Inpatients	Dubberke ER, Reske KA, Olsen MA, McDonald LC, Fraser VJ	2008	Clinical Infectious Diseases	Independent	English	US	St. Louis, Missouri, one hospital	Non-surgical	Non-surgical	To determine the acute and 180-day attributable inpatient costs of CDAD.	Retrospective hospital database	Requiring and complicating	health care–onset and community-onset CDAD	Single hospital	Barnes-Jewish Hospital: a 1250-bed tertiary care hospital in St. Louis, Missouri. Data were collected electronically from the hospital’s Medical Informatics and Trendstar financial databases.	- All nonsurgical admissions with a stay 48 h during the study period were included. - Admissions with a stay <48 h were excluded - Surgical patients were excluded Nonsurgical admissions were defined by the absence of operating room costs.	2003-2003	180 days	Toxin assay	Case patients with CDAD were defined as any inpatient with a positive stool toxin assay for C. difficile (TechLab). Because the hospital laboratory performs a test for C. difficile only on unformed stool samples from patients with a clinical suspicion of CDAD, all patients with positive toxin results were considered to be case patients with CDAD. The analyses included health care–onset and commun…	Patients without CDAD : For the 180-day analysis, the index hospitalization for case patients with CDAD was the patient’s first toxin-positive admission during the study period. For noncases with 11 admission during the study period, 1 admission per patient during the study period was randomly selected as the index admission.	LOS, costs and Hospital charges	- The first method for determining attributable cost used was multivariable linear regression. - Natural log–transformed total costs were used as the outcome variable, to normalize the distribution of costs. - Linear regression models were built using backwards stepwise regression, with use of P≤ .05 for entry and P> .15 for exclusion criteria. - All independent variables were checked for colinea…	PSM + multivariate regression GLM	1	Adjusted	1	Matching ; regression	High	N = 24,691	Case (n = 439): with CDAD Control (n = 24,252): without CDAD	Median (range):CDAD 67(18-101); Non CDAD 54(13-106)	N	CDAD was associated with a significant increase in costs for inpatient care and increased costs at 180 days after the initial hospitalization when the CDAD episode occurred.
8	Dubberke 2014	Article	Attributable Inpatient Costs of Recurrent Clostridium difficile Infections	Dubberke ER, Schaefer E; Reske KA, Zilberberg M, Hollenbeak CS, Olsen MA.	2014	nfect Control Hosp Epidemiol	Independent	English	US	St. Louis, Missouri, one hospital	Recurrent CDI	Recurrent CDI	To determine the attributable inpatient costs of recurrent CDI in a large retrospective cohort of CDI patients.	Retrospective hospital database	Requiring and complicating	positive toxin test, ICD-9	Single hospital	Barnes-Jewish Hospital: a 1250-bed tertiary care hospital in St. Louis, Missouri. Data were collected electronically from the hospital’s Medical Informatics and Trendstar financial databases.	All recrrent CDI	2003-2009	180 days	Toxin assay or clinical diagnosis for recurrent CDI	patients had re admision within 180 days follow-up period. Toxin assay or clinical diagnosis for recurrent CDI	patient had a CDI but no recrrent CDI readmission for CDI in 180 followup period	LOS and costs	Zero-inflated lognormal models, average predicted value (APV) method, multivariable analiss	multivariate regression	1	Adjusted	1	Matching; regression	High	n= 3958	Case (n=421) CDI; Control (n=3637) no-CDI	>18	Y	The attributable costs of recurrent CDI are considerable. Patients with recurrent CDI are significantly more likely to have inpatient hospital costs than patients who do not develop recurrences.
9	Egorova 2015	Article	Trend, Risk Factors, and Costs of Clostridium difficile Infections in Vascular Surgery		2015	Elsevier	Independent	English	US	National NIS	Vascular surgery	Surgical	To review the trend, hospital variability in CDI rates, and associated risk factors and costs in vascular surgery	Retrospective hospital database	Complicating	ICD-9 code primary and secondary diagonoses	Multiple hospitals	Nationwide Inpatient Sample (NIS)	the most common vascular surgery hospitalizations including aortic aneurysm repair, lower extremity revascular- ization (LER), carotid procedures, and amputations. We included both open and endovascular proce- dures.	2000-2011	NR	ICD-9 diagnosis code 008.45 primary and/or secondary	- ICD-CM-9 of CDI (primary or secondary but not present on admission) - plus evidence of testing for CDI after hospital day 2, - treatment with oral vancomycin or oral or IV metronidazole that was started after hospital day 2 and within 2 days of the C difficile test - evidence of treatment for CDI for at least 3 days unless the patient was discharged or died Patients were excluded if: (1) with a…	NO cdi	LOS and costs	Multivariate logistic regression + PPSM	Multivariate logistic regression + PPSM	1	Adjusted	1	Matching:regression	High	450251	Case (n=4708) CDI; Control (n=445543)	CDI 68.4; NON CDI 68.2	Y	CDI is increasing among vascular surgery patients. It is associated with prolonged LOS, increased mortality, and higher costs.
10	Flagg 2014	Article	Analysis of Clostridium difficile infections after cardiac surgery: Epidemiologic and economic implications from national data		2014	Perioperative Management	Independent	English	US	National NIS	Cardiac surgery	Surgical	To use a large national database to identify the regional-, hospital-, patient-, and procedure-level risk factors for CDI; and determine mortality, resource usage, and cost of CDIs in cardiac surgery	Retrospective hospital database	Complicating	ICD-9 code secondary diagnosese	Multiple hospitals	Nationwide Inpatient Sample (NIS)	ndergone car- diac surgical procedures, Catheterizations and pace- maker implantations were excluded from the analysis	2004-2008	NR	ICD-9 diagnosis code 008.45 in secondary diag	ICD-9 codes from the secondary diagnoses was used	NO cdi	LOS and costs	Propensity score matching method + multivariate logistic regression	Propensity score matching method + multivariate logistic regression	1	Adjusted	1	Matching:regression	High	N= 349122	Case (n=2581) CDI; Control (n=346541) non CDI	All age band	N	Among the matched pairs, patients with CDIs had greater mortality (302 [12%] vs 187 [7.2%], P<.001), a longer median length of stay (21 vs 11 days, P < .001), and greater median hospital charges ($193,330 vs $112,245, P < .001). The cumulative incremental cost of CDIs was an estimated $212 million annually.
11	Fuller 2009	Article	Estimating the cost of potentially preventavle hostpial acquired complications	Fuller R, McCullough EC, Bao MZ, Averill RF	2009	Health care financing review	Independent	English	US	Maryland and California	General	General	To develop an estimate of the incremental cost of different types of hospital acquired complications and to determine the total incremental cost burden of hospital acquired complications on the health care system	Retrospective cohort study	Complicating	ICD-9 code secondary diagnosese	Multiple hospitals	Maryland- Health Services and Cost Review Commission; California - the Office of Statewide Planning and Development	All patient refined diagnosis related groups, and potentially preventable complication	2007-2008 for Maryland; 2005-2006 for California	NR	All patient refined diagnosis related groups, and potentially preventable complication	ICD-9 codes from the secondary diagnoses was used	No control	costs	regression model	regression model	1	Unadjusted	0	No matching ; regression	Medium	N = 3760	Case (n=1282) Maryland; Case (n=2478) California	-	N	At a patient level the impact of preventable complications on cost for many routinely obser ved complications is substantial
12	Glance 2011	Article	Increases in Mortality, Length of Stay, and Cost Associated With Hospital-Acquired Infections in Trauma Patients	Glance L, Stone P, Mukamel D, Dick A	2011	Archives of Surgery	Independent	English	US	National NIS	Trauma	Trauma	To explore the clinical impact and economic burden of hospital-acquired infections(HAIs) in trauma patients using a nationally representative database.	Retrospective hospital database	Complicating	From published algorithms	Multiple hospitals	Data from the 2005 and 2006 NIS sample	- Patients admitted with a principal ICD-9-CM diagnosis of trauma and LOS more than 3 days, after excluding patients with burns, unspecified injuries, and hip fractures and patients with the following isolated injuries: late effects of injury, superficial injuries or foreign bodies. - Patients with LOS less than 3 days were excluded	2005 - 2006	NR	Other	Cases were identified with algorithms already published: Noskin 2005, McDonald 2006	Patients with trauma but without HAI	LOS and costs	Hospital costs were calculated by multiplying the total hospital charges by the group average cost to charges ratios For cost, a generalized linear model with a log link function and a gamma variance function was used.	Unadjusted + multivariate regression GLM	1	Adjusted	0	No matching ; regression	Medium	N = 149656	Case (n = 768): CDI Control (n = 148,888): controls	Median (IQR) 69(45-82)	Y	Trauma patients with HAIs are at increased risk for mortality, have longer LOS, and incur higher inpatient costs
13	Jiang 2013	Article	Burden of Hospital-Onset Clostridium difficile Infection in Patients Discharged from Rhode Island Hospitals, 2010–2011: Application of Present on Admission Indicators	Jiang Y, Viner-Brown S, Baier R	2013	Infection Control and Hospital Epidemiology	Independent	English	US	Rhode Islands	General	Adults	To assess the burden of hospital-onset CDI among patients discharged from Rhode Island hospitals during 2010 and 2011.	Retrospective hospital database	Complicating	Hospital-onset CDI	Multiple hospitals	Rhode Island’s 11 acute-care hospitals	Inclusion criteria : age 18 years or older, discharge from an acute care hospital, and hospital-onset CDI or no CDI diagnosis. Exclusion: Discharged patients who had a principal diagnosis of CDI (a principal diagnosis of 008.45) or community-onset CDI (a secondary diagnosis of 008.45 plus a POA).	2010-2011	NR	ICD-9 diagnosis code 008.45 in secondary diag	hospital-onset CDI :a secondary diagnosis of ICD-9-CM code 008.45 and no present on admission (POA) indicators (give the opportunity to distinguish cases of hospital-onset CDI from cases of community onset CDI)	Matched non-CDI cases	LOS and costs	POA indicators and propensity score matching (PSM)	PSM	0	Unadjusted	1	Matching ; no regression	Medium	N = 225,999	Case (n = 1,211): HO CDI Control (n = 221,468): no CDI before matching Control (n = 6,053): no CDI after matching	>18 71.4±15.8	N	Our results highlight the burden of hospital-onset CDI in Rhode Island. These findings emphasize the need to track longitudinal trends to tailor and target population-health and quality-improvement initiatives.
14	Kim 2012	Article	The Implications of Hospital Acquired Adverse Events on Mortality, Length of Stay and Costs for Patients Undergoing Radical Cystectomy for Bladder Cancer	Kim S, Shah N, Karnes J, Weight C, Frank I, Moriarty J, Han L, Borah B, Tollefson M, Boorjian S	2012	The journal of urology	Independent	English	US	National NIS	Cystectomy	Surgical	To describe the incidence of hospital acquired adverse events in radical cystectomy, and characterize its relationship with in-hospital mortality, length of stay and hospitalization costs.	Retrospective hospital database	Complicating	secondary diagnoses (ICD-9)	Multiple hospitals	NIS contains data from a 20% sample of US hospitals from 44 states (in 2009)	Patients who had a bladder neoplasm (188.0–188.9) from the primary or secondary diagnostic codes and concomitant procedure codes for RC (57.71 and 57.79) from any of the procedure codes in the NIS Alos, patients younger than 18 years old and with missing cost data were excluded	2001 - 2008	NR	ICD-9 diagnosis code 008.45 in secondary diag	ICD-9 codes from the secondary diagnoses was used to define each hospital acquired AE	Patients who had a bladder neoplasm (188.0–188.9) from the primary or secondary diagnostic codes and concomitant procedure codes for RC (57.71 and 57.79) from any of the procedure codes in the NIS.	Costs	Prolonged LOS was defined as the 90th percentile for RC (more than 18 days). Total hospitalization costs were calculated by adjusting the charges using the cost-to-charge ratio as provided by the NIS We fit multilevel/mixed effects multivariate logistic regression models to test the associations of patient and hospital variables and hospital acquired AEs with the primary outcome GEEs to adjust fo…	GLM method	1	Adjusted	0	No matching ; regression	Medium	N = 10,856	Case (n = 153): CDI Control (n = 10,703): no CDI	>18 68.49 ±10.52	N	Hospital acquired AEs markedly increase the risks of in-hospital mortality and prolonged LOS, and significantly increase the total costs of hospitalization for patients undergoing RC for bladder cancer.
15	Kuntz 2012	Article	Epidemiology and healthcare costs of incident Clostridium difficile infections identified in the outpatient healthcare setting.	Kuntz JL, Johnson ES, Raebel MA, Petrik AF, Yang X, Thorp ML, Spindel SJ, Neil N, Smith DH.	2012	Infect Control Hosp Epidemiol.	Sanofi Pasteur	English	US	Colorado, Kaiser Permanente Northwest members	General	Outpatient	To describe the epidemiology and healthcare costs of Clostridium difficile infection (CDI) identified in the outpatient setting.	Retrospective cohort study	Complicating	ICD-9 code + positive C.diff toxin test	Multiple hospitals	Kaiser Permanente Colorado and Kaiser Permanente Northwest members	Exclusion criteria were a recorded history of a prior CDI in the 180 days before the index date, as evidenced by a C. difficile diagnosis, a positive C. difficile toxin test, or an outpatient prescription fill for vancomycin.	2005-2008	180 days	ICD-9 + positive toxin assay	ICD-9 codes + positive toxin test outpatient	control: inpatient	LOS and costs	Logistic regresssion model, multivariate	regression model	1	Adjusted	0	No matching ; regression	Medium	N= 2966	Case (n=2966) CDI; Outpatient n=1650; inpatient N=1316	All age band, outpatient 62.8±19.4; inpatient 69.9±16.3	N	We found that more than one-half of incident CDIs in this population were identified in the outpatient setting. Patients with outpatient-identified CDI were younger with fewer comorbidities, although they frequently had previous exposure to healthcare
16	Lagu 2014	Article	The Impact of Hospital-Onset Clostridium difficile Infection on Outcomes of Hospitalized Patients With Sepsis	Lagu T, Stefan M, Haessler S, Higgins T, Rothberg M, Nathanson B, Hannon N, Steingrub J, Lindenauer P	2014	Journal of Hospital Medicine	Independent	English	US	Massachusetts, Boston one hospital	Sepsis	Sepsis	To examine the impact of HOCDI in hospitalized patients with sepsis using a large, multihospital database with statistical methods that took presenting severity and time to diagnosis into account	Retrospective hospital database	Complicating	Hospital-onset CDI	Multiple hospitals	Baystate Medical Center (Premier Healthcare Informatics database, a voluntary, fee-supported database)	Nonsurgical adult patients with sepsis. Patients who died or were discharged prior to day 3 were excluded, also surviving patients who received less than 3 consecutive days of antibiotics, and patients who were transferred from or to another acute-care facility were excluded	2004 -2010	NR	Primary or secondary diagnosis (ICD-CM-9) + positive toxin assay	- ICD-CM-9 of CDI (primary or secondary but not present on admission) - plus evidence of testing for CDI after hospital day 2, - treatment with oral vancomycin or oral or IV metronidazole that was started after hospital day 2 and within 2 days of the C difficile test - evidence of treatment for CDI for at least 3 days unless the patient was discharged or died Patients were excluded if: (1) with a…	Patients without CDI + exclusion criteria (patient at risk of CDI)	LOS and costs	- a nonparsimonious propensity score model that included all patient characteristics - matched pairs with the same LOS prior to the index date and similar propensity for developing CDI - differences in LOS between the cases and controls after the index date to calculate the additional attributable LOS estimates	PSM	0		1	Matching ; no regression	Medium	N=218,915	Case (n=2,368): matched CDI(216,547) Control (n=2,368): matched no CDI	CDI 70.9±15.1; NO CD 68.6±16.8	N	we found that approximately 1 in 100 patients with sepsis developed HOCDI. Even after matching with controls based on the date of symptom onset and propensity score, patients who developed HOCDI were more than 1.6 times more likely to die in the hospital. HOCDI also added 5 days to the average hospitalization for patients with sepsis and increased median HOCDI also added 5 days to the average hos…
17	Lameire 2015	Article	The Effect of Clostridium difficile Infection on Cardiac Surgery Outcomes	Lemaiare A, Dombrovskiy V, Batsides G, Scholz P, Solina A, Brownstone N, Spotnitz A, Lee LY	2015	Surgical Infections	Independent	English	US	National NIS	Cardiac surgery	Surgical	To estimate the impact of CD on outcomes after coronary artery bypass grafting and valvular surgery	Retrospective hospital database	Complicating	ICD-9 code primary and secondary diagonoses	Multiple hospitals	Nationwide Inpatient Sample (NIS)	All adult patients aged 40 yrs and older who underwent coronary artery bypass grafting (CABG) or valvular surgery (VS) were selected. All adult patients aged 40 yrs and older who underwent coronary artery bypass grafting (CABG) or valvular surgery (VS) were selected.	2002-2009	NR	Primary or secondary diagnosis (ICD-9)	ICD-9 primary and secondary diagnosis	No control	LOS and costs	Multivariate logistic regression	Multivariate logistic regression	1	Adjusted	0	No matching ; regression	Medium	n= 512,217	n= 421294 CABG; n= 90923 VS	>40, CABG 65.4±10.5; VS 66.1±12.3	n	Existence of CDI dramatically increased the median hospital LOS and cost after both CABG (from 7 d to 19 d and from $33,105 to $65,535; p < 0.0001 for both) and VS (from 8 d to 24 d and from $41,876 to $95,699; p < 0.0001 for both)
18	Lawrence 2007	Article	Clostridium difficile in the Intensive Care Unit: Epidemiology, Costs, and Colonization Pressure	Lawrence SJ, Puzniak LA, Shadel BN, Gillespie KN, Kollef MH, Mundy LM	2007	Infection Control and Hospital Epidemiology	Independent	English	US	St. Louis, Missouri, one hospital	ICU	ICU	To evaluate the epidemiology, outcomes, and importance of Clostridium difficile colonization pressure (CCP) as a risk factor for C. difficile–associated disease (CDAD) acquisition in intensive care unit (ICU) patients.	Retrospective hospital database	Requiring and complicating	CDAD	Multiple hospitals	A 19-bed medical ICU in a midwestern tertiary care referral center.	All patients consecutively admitted to the Barnes-Jewish Hospital adult medical ICU with a LOS >= of 24 hours between July 1, 1997, and December 31, 1999, were eligible for participation.	1997-1999	30 months	Toxin assay	CDAD was defined as detection of C. difficile toxin A or B in a clinical stool specimen, the collection of which was ordered by the treating ICU physician, by means of a cytotoxicity assay (Bartels). The daily CDAD point revalence was calculated as the sum of patients with CDAD who were in the ICU during the 14-day period the disease was considered transmissible.	no CDAD	LOS and costs	- Multiple linear regression was used to evaluate the association of CDAD with ICU costs and ICU lengths of stay, using logtransformed dependent variables	Unadjusted + mulivariate regression GLM	1	Adjusted	0	No matching ; regression	Medium	N = 1,872	Case (n = 76): aquired CDI (N= 40);CDI Control (n = 1,796): no CDI	Primary 68.9 (34-93); Secondary 58.7 (16-91); No CDAD 59.3(16-95) Mean (range)	N	The CCP was an independent risk factor for acquisition of CDAD in the ICU at the upper range of exposure duration. Having CDAD in the ICU was a marker of excess healthcare use.
19	Lesperance 2011	Article	The morbidity of Clostridium difficile infection after elective colonic resection—results from a national population database	Lesperance K, Causey MW, Spencer M, Steele SR	2011	The American Journal of Surgery	Independent	English	US	National NIS	Elective colonic resections	Elective colonic resections	To determine outcomes of CD colitis after 695,010 elective colonic resections.	Retrospective hospital database	Complicating	ICD-9 code secondary diagonoses	Multiple hospitals	Nationwide Inpatient Sample (NIS)	patients with a primary diagnosis of CD were excluded from the cohort.	2004-2006		ICD-9 diagnosis code 008.45 in secondary diag	ICD-9 codes from the secondary diagnoses was used	No CDI	LOS and Hospital charges	Block multiple linear or logistic regression model	Multivariate logistic regression	1	Unadjusted	0	No matching ; regression	Medium	N= 695010	Case (n= 10077) CDI ; Control(n=684933) non-CDI	>18 All 69.8; Surgery-CDI 68.7	N	CD colitis is associated with worse outcomes after elective colonic resection.
20	Lipp 2012	Article	Impact of hospital-acquired Clostridium difficile	Michael J Lipp, Damion C Nero and Mark A Callahan	2012	Journal of Gastroenterology and Hepatology	Independent	English	US	New York	General	Adults	To investigate the impact of hospital-acquired CDI on hospital costs and patient length of stay.	Retrospective hospital database	Complicating	Hospital-acquired CDI	Multiple hospitals	- The SPARCS database - acute care nonfederal hospitals in New York State	- patients with LOS > 90 days were excluded - aged < 17 years	2007 - 2008	from entry until time to discharge, within data collection period	ICD-9 diagnosis code 008.45 in secondary diag	- CDI identified from secondary diagnoses using ICD-9-CM codes in combination with the accompanying present on admission (POA) indicator field with conditions labeled Present on Admission (POA) versus Hospital-Acquired (Not POA) - In order to account for any coding errors in identification, all discharges not clearly specified as hospital-acquired were combined with POA discharges.	without CDI	LOS and Hospital charges	- GLM models: associatio between CDI and total charges and LOS	GLM method	1	Adjusted	0	No matching ; regression	Medium	N = 4,853,800	Case: 0.8 CDI cases per 1000 discharges, 1913 annually, 3826 in total CDI Control: NR	>17	N	The development of hospital-acquired CDI is associated with a significant increase in hospital costs and patient length of stay
21	Maltenfort 2013	Article	Clostridium difficile Colitis in Patients Undergoing Lower-extremity Arthroplasty	Maltenfort MG, Rasouli MR, Morrison TA, Parvizi J	2013	Clinical Orthopaedics and Related Research	Independent	English	US	National NIS	Arthroplasty	Surgical	To estimate the rate of C difficile colitis in patients undergoing primary or revision lower-extremity arthroplasty over the period 2002 to 2010.	Retrospective hospital database	Requiring and complicating	CD colitis	Multiple hospitals	Nationwide Inpatient Sample (NIS) database, the largest all-payer database of hospital discharges in the United States (Healthcare Cost and Utilization Project, Agency for Healthcare Research and Quality)	NR	2002-2010	NR	ICD-9 diagnosis code 008.45 primary and/or secondary	Patients with C difficile were flagged based on ICD-9-CM diagnosis code 008.45	not diagnosed with CD colitis	LOS and Hospital charges	- Impact of C difficile colitis on total charges and length of stay: both left-skewed distributions, using a Wilcoxon test. - Multivariate logistic regressions: to identify predictors of C difficile colitis and in-hospital mortality.	UnadjusteD	0	Unadjusted	0	No matching ; no regression	Low	NR	NR	All age band	N	Using lower and fewer doses of antibiotics in revision TJAs and among patients with many comorbidities may diminish risk of C difficile colitis and its consequent mortality.
22	McGlone 2012	Article	The economic burden of Clostridium difficile	McGlone SM, Bailey RR, Zimmer SM, Popovich MJ, Tian Y, Ufberg P, Muder RR, Lee BY	2012	Bacteriology	Independent	English	US	National	General	General	To determine the cost of healthcare-acquired CDI (for the duration of hospitalization) from the perspective of various decision makers and deter- mine the annual United States (US) burden.	Decision tree	Complicating	Hospital-acquired CDI	national	model	NR	2008	NR	ICD-9 diagnosis code 008.45 in secondary diag	An infected patient could have either mild or severe CDI.	No control	costs	a stochastic computer simulation model	unadjusted	0	Unadjusted	0	No matching ; no regression	Low	NR	NR	>65	N	Our results show that C. difficile infection is indeed costly, not only to third-party payers and the hospital, but to society as well. These results are consistent with current literature citing C. difficile as a costly disease.
23	Nguyen 2008	Article	A National Survey of the Prevalence and Impact of Clostridium difficile Infection Among Hospitalized Inflammatory Bowel Disease Patients	Nguyen GC, Kaplan GG, Harris ML, Brant SR	2008	American Journal of Gastroenterology	Independent	English	US	National NIS	IBD	IBD	To determine nationwide, population-based trends in rates of Clostridium difficile infection among hospitalized inflammatory bowel disease (IBD) patients in the United States, and to determine its mortality and economic impact.	Retrospective hospital database	Complicating	discharge from hospital, with CDI CD+CDI; UC+CDI	Multiple hospitals	- The Nationwide Inpatient Sample (NIS), the largest database of short-stay hospital discharges in the United States.	Inclusion: (a) all discharges with a diagnosis of UC (556.0–556.9), (b) all discharges with a diagnosis of CD (555.0–555.9), (c) a 20% random sample of NIS discharges with a primary diagnosis of a non-IBD gastrointestinal (GI) disorder that was not C. difficile infection (included cases with a secondary or higher diagnosis of C. difficile), and (d) a random 1% sample of all-hospital discharges in…	1998-2004	NR	ICD-9 diagnosis code 008.45 in secondary diag	A discharge diagnosis of C. difficile infection identified by an ICD-9-CM diagnosis code (008.45). CD+CDI; UC+CDI	CD only; UC only	LOS, costs and Hospital charges	- Multiple logistic regression: To determine the impact of C. difficile on in-hospital mortality (adjusting for age, gender, health insurance carrier, neighborhood income, whether the patient underwent resective bowel surgery, calendar year, and hospital characteristics. - Data for LOS and hospital charges were nonnormal, and transformed into logarithmic scale. - Multiple linear regression was si…	Unadjusted + multivariate regression GLM	1	Adjusted	0	No matching ; regression	Medium	N = 527,187	Case: 4.5 CDI cases per 1000 discharges Control: NR	47.4±0.2	Y	C. difficile infection is a growing public health issue among hospitalized IBD patients, especially those with UC, and is associated with higher mortality and resource utilization, prompting the need for better preventative measures and early detection.
24	Nylund 2011	Article	Clostridium difficile infection in hospitalized children in the united states	Nylund CM, Goudie A, Garza JM, Fairbrother G, Cohen MB	2011	ARCH PEDIATR ADOLESC MED	Independent	English	US	National	Children	Children	To evaluate the trend in Clostridium diffi- cile infection (CDI) among hospitalized children in the United States and to evaluate the severity of and risk fac- tors associated with these cases of CDI.	Retrospective cohort study	Requiring and complicating	ICD-9 code primary and secondary diagonoses	Multiple hospitals	Healthcare Cost and Utilization Project Kids’ Inpatient Database	all children younger than 1 year were excluded because of uncertainty about the true morbid- ity of C difficile in infants.	1997,20O0,2003,2006					LOS and Hospital charges	multivariate logistic regression	multivariate logistic regression	1	Adjusted	1	Matching:regression	High	1068728	Case (n=21274) CDI (n=3565, 1997; N = 4356, 2000; N= 5574, 2003; N=7779, 2006); (n=10474454) No CDI	CDI 9.5±0.07; 11.98±0.01 mean (SEM)	N	There was a significant risk and effect of disease associated with the diagnosis of CDI when it was com- pared with death rate, colectomy rate, length of hospital stay, and hospitalization charges.
25	O'Brien 2007	Article	The emerging infectious challenge of clostridium difficile-associated disease in Massachusetts hospitals: clinical and economic consequences	O'Brien JA , Lahue BJ, Caro JJ, Davidson DM.	2007	Infection Control and Hospital Epidemiology	Genzyme	English	US	Massachusetts	General	General	To estimate the clinical and economic burden of Clostridium difficile–associated disease (CDAD) in Massachusetts over 2 years.	Retrospective hospital database	Requiring	Primary and secondary diagnosis (ICD-9)	Single hospital	Massachusetts hospital discharge data	Patients who had received any inpatient diagnosis of CDAD during the year prior to the index CDAD stay were excluded.	1999-2003	2 years	Primary or secondary diagnosis (ICD-9)	Patients who received a principal or secondary diagnosis of CDAD (International Classification of Diseases, Ninth Revision, Clinical Modification [ICD-9-CM] code 008.45	No control (requiring)	LOS and costs	Univariate	Univariate	0	Unadjusted	0	No matching ; no regression	Low	N = 3,692	Case (n = 1,036): primary CDAD	Primary 70±17.6; Secondary 70±17.2	Y	CDAD is widespread in Massachusetts hospitals. Rehospitalization with CDAD, if it occurs, generally happens within a few months and happens multiple times for some patients. Based on this study’s findings, a conservative estimate of the annual US cost for CDAD management is $3.2 billion dollars.
26	Pakyz 2011	Article	Economic impact of clostridium difficile infection in a multihospital cohort of academic health centers	Pakyz A, Carroll N, Harpe S, Oinonen M, Polk R	2011	Pharmacotherapy	Independent	English	US	National	General	Adults	To assess the economic impact of CDI in a large national cohort	Retrospective hospital database	Complicating	secondary diagnoses (ICD-9)	Multiple hospitals	Hospitals participating in the university healthsystem consorsoum (UHC) (n= 25 to 45)	Patients older than 18 years old and diagnosed with CDI (ICD-9) listed as secondary diagnosis treated with metronidazole or vancomycin (oral or intra) for >= 4 days from the day 5 of hospitalization Patients with a LOS > 90 days were excluded	2002 - 2007	NR	ICD-9 diagnosis code 008.45 in secondary diag	Patients older than 18 years old and diagnosed with CDI (ICD-9) listed as secondary diagnosis treated with metronidazole or vancomycin (oral or intra) for >= 4 days from the day 5 of hospitalization	Patients who did not acquired CDI during hospitalization were matched. Control patients with DRG of 182 were excluded (potential infection under this code).	LOS and costs	Estimated cost (adjusted tp 2007 US dollar) was determined by using cost-charge-ratio. The study was conducted from the hospital perspective, considering only direct costs. Multivariable linear regression models were used for costs and LOS	Unadjusted + mulivariate regression multi linear regression	1	Adjusted	0	matching ; regression	High	N = 30,071	Case (n = 10,857): CDI Control (n = 19,214): no CDI	CDI 61±17; control 61±17	N	Healthcare-associated cases of CDI are associated with significantly higher mean cost and longer LOS then matched control.
27	Pant 2012	Article	Association of Clostridium difficile infection with outcomes of hospitalized solid organ transplant recipients: results from the 2009 Nationwide Inpatient Sample database	Pant C, Anderson MP, O'Connor JA, Marshall CM, Deshpande A, Sferra TJ	2012	Transplant infectious disease	Independent	English	US	National NIS	Organ transplant	Organ transplant	To investigate the association of C. difficile infection (CDI) with the outcomes of hospitalized SOT patients	Retrospective hospital database	Requiring and complicating	Primary and secondary diagnosis (ICD-9)	Multiple hospitals	NIS contains data from a 20% sample of US hospitals from 44 states (in 2009)	- All patients with SOT and CDI diagnosis	2009	NR	ICD-9 diagnosis code 008.45 primary and/or secondary	Patient with either primary or secondary diagnosis of CDI (008.45)	Patient with SOT diagnostic (heart, liver, lung, kidney transplantation)	LOS and costs	- 3 groups of patients: SOT only + SOT & CDI + CDI only - Linear regression models were used for the continuous variables of LOS and hospitalization charges. Adjusted odds ratios (aORs) and adjusted regression coefficients were generated	Unadjusted, linear regression	1	Adjusted	0	No matching ; regression	Medium	N = 244,955	Case (n = 6451): SOT + CDI Control (n = 238,504): SOT only	>18, Organ transplant 55±20; OT-CDI 58±16; CDI-only 73±22 Median (IQR)	N	Results demonstrate that CDI is associated with overall significantly worse outcomes in hospitalized patients with SOT.
28	Pant 2012 (2)	Article	Clostridium difficile Infection Is Associated With Poor Outcomes in End-Stage Renal Disease	Pant C, Deshpande A, Anderson M, Sferra T	2012	Journal of investigative Medicine	Independent	English	US	National NIS	Renal disease	Organ disease	To investigate the association of Clostridium difficile infection (CDI) with the outcomes of hospitalized patients with end-stage renal disease (ESRD).	Retrospective hospital database	Requiring and complicating	Primary and secondary diagnosis (ICD-9)	Multiple hospitals	NIS contains data from a 20% sample of US hospitals from 44 states (in 2009)	We extracted all entries with a primary or secondary discharge diagnosis of ESRD (ICD-9-CM code 585.6) or CDI (008.45).	2009	NR	ICD-9 diagnosis code 008.45 primary and/or secondary	Patients with a primary or secondary discharge diagnosis of CDI but not ESRD (CDI only).	(1) patients with a primary or secondary discharge diagnosis of ESRD but not CDI (ESRD only), (2) patients with a primary or secondary discharge diagnosis of both ESRD and CDI (ESRD + CDI)	LOS and costs	Linear regression models were used for the continuous variables of LOS and hospitalization charges.	multivariate regression	1	Adjusted	0	No matching ; regression	Medium	N = 184,139	Case (n = 5,151): CDI Control (n = 178,988): no CDI	>18, ESRD 61±16; ESRD+CDI 66±14; CDI ONLY 70±17	N	Clostridium difficile infection is associated with significantly worse outcomes in hospitalized patients with ESRD.
29	Pant 2013	Article	Health Care Burden of Clostridium difficile Infection in Hospitalized Children with Inflammatory Bowel Disease	Pant C, Anderson MP, Deshpande A, Altaf MA, Grunow JE, Atreja A, Sferra TJ	2013	Inflammatory Bowel Diseases	Independent	English	US	National(44 STATE)	Children with IBD	Children with IBD	To further characterize the health care burden associated with CDI in children with IBD.	Retrospective hospital database	Requiring and complicating	IBD + CDI discharge from hospital, with CDI	Multiple hospitals	The Healthcare Cost and Utilization Project Kids’ Inpatient Database (HCUP-KID): This database contains discharge information of individual hospitalizations of patients who are aged ≤ 20 years at the time of admission to community hospitals (including non-Federal, acute care general, and subspecialty hospitals; both public institutions and academic medical centers) within the US 4121 hospitals in…	Inclusion: the presence of a diagnosis of IBD (Crohn’s disease [CD] and ulcerative colitis [UC]) or CDI. Exclusion: Children younger than 1 year and any discharge that had dual diagnoses of CD and UC	2009	NR	ICD-9 diagnosis code 008.45 primary and/or secondary	- CDI: ICD-9-CM code: 008.45 - IBD + CDI: principal discharge diagnosis of either IBD or CDI and a secondary discharge diagnosis of either IBD or CDI (IBD + CDI).	- IBD only: principal discharge diagnosis of IBD but no diagnosis of CDI - IBD: Crohn’s disease [CD] and ulcerative colitis [UC] ( CD (ICD-9-CM codes: 555.0–555.2, 555.9), UC (ICD-9-CM codes: 556.0–556.6, 556.8, 556.9))	LOS and Hospital charges	- general linear regression models were used to model LOS and hospitalization charges	GLM method	1	Adjusted	0	No matching ; regression	Medium	N = 12,610	Case (n = 447): CDI+IBD Control (n = 12,163): IBD only	<20, IBD 15.6±3.8; IBD-CDI 15.1±4.1		CDI represents a significant health care burden in hospitalized children with IBD.
30	Peery 2012	Article	Burden of Gastrointestinal Disease in the United States: 2012 Update	Peery F et al. (19 authors)	2012	Gastroenterology	Independent	English	US	National	General	General	To summarize from large national databases the most recent data on gastrointestinal morbidity, mortality, and cost in adults in the United States	Retrospective hospital database	Requiring	Primary diagnosis (ICD-9)	Multiple hospitals	National Ambulatory Medical Care Survey (NAMCS) and Nationwide Inpatient Sample (NIS)	All related discharges	From 2009	NR	Primary diagnosi ICD-9 code 8.45	- the principal reason for the clinic visit was used in the analysis (primary diagnosis ICD-9 code 8.45)	No control	LOS and costs	- Estimation of the total hospital days per year for all persons with each diagnosis was estimated by multiplying the number of discharges by the mean LOS	NR	0	Unadjusted	0	No matching ; no regression	Low	N = 110,533	Case (n = 110,533): CDI Control: NA	All age band	N	Hospitalizations and mortality from Clostridium difficile infection have doubled in the last 10 years
31	Quimbo 2013	Article	Burden of Clostridium difficile-Associated Diarrhea Among Hospitalized Patients at High Risk of Recurrent Infection	Quimbo RA; Palli SR, Singer J, Strauss ME, Thomas SM.	2013	JOCM	Optimer Pharmaceuticals.	English	US	National (14 commercial health plans)	High Risk subgroups	Immunocompromised, CDAD history, Concmitant Antibiotic Use, Renal Impairment, IBD,Elderly.	To assess the incremental burden of Clostridium difficile-associated diarrhea (CDAD) in subpopulations at elevated risk of CDAD recurrence: immunocompromised, CDAD history, concomitant antibiotic use (cABx), renal impairment, inflammatory bowel disease (IBD), and elderly.	Retrospective hospital database	Complicating	ICD-9 code primary and secondary diagonoses	Multiple hospitals	HealthCore Integrated Research Database	patients diagnosed with CDAD in high risk groups	2005-2010	NR	ICD-9 diagnosis code 008.45 primary and/or secondary	Patient diagnosed with ICD-9 code for CDI (008.45)	NO cdi	LOS and costs	After matching, multivariate generalized linear regression models	Multivariate logistic regression, GLM method	1	Adjusted	1	Matching:regression	High	N= 21177	Immu: Case n=3586, control n=10758; CDAD: Case n=933 control n=933; cABx Case n= 4429, control n =13287; Renal Case n=5533, Control n=16599; IBD Case n=1206, control n=2412; Elderly case n=10933, conrol n=32799	>18, 67.5±17.6	Y	The study findings reflect the substan- tial economic burden associated with CDAD cases versus controls within the hospital setting and from a payer perspective.
32	Reed 2008	Article	Clostridum difficile: The new epidemic	Reed J, III, Edris B, Eid S, Molitoris A	2008	The Internet Journal of Infectious Diseases.	Independent	English	US	Pennsylvania	High Risk subgroups	Congestive Heart Failure, Major bowel procedures,digestive disorders, OR procedure for infectious & parasitic diseases, Septicemia	To report the prevalence of Clostridium difficile associated disease among selected Diagnosis Related Groups and examine the impact this bacterium has on mortality rates, mean length of stay (LOS), and total patient costs at a large academic, community hospital.	Retrospective hospital database	Complicating	Hospital-onset CDI	Single hospital	Large academic community hospital in Pen.	patients diagnosed with CDAD in high risk groups	2002-2006	NR	Hospital acquired CDAD in hospital's private administrative data warehouse	Patients with CDAD in high risk groups	Patient without CDAD	LOS and Hospital charges	NR	NR	0	Unadjusted	0	No matching ; no regression	Low	N= 9164	Congestive Heart Failure, case n=35, control n=2507; Major bowel procedure case n=45, control n-990; Digestive disorders case n=320, control n=2074; OR procedure for infectious/parasitic disease case n=32, control n=417, Septicemia case n=92, control n=1119	>17	Y	Patients with CDAD typically have mean LOS and average costs double that of patients without CDAD.
33	Sammons 2013	Article	Clostridium difficile Infection Is Associated With Increased Risk of Death and Prolonged Hospitalization in Children	Sammons J, Localio R, Xiao R, Coffin S, Zaoutis T	2013	Clinical infectious desease	Independent	English	US	National (17 Metropolitan areas)	Children	Children	To evaluate epidemiology and related outcome to better understand its impact among hospitalized children	Retrospective hospital database	Requiring and complicating	Community- and Hospital-Onset	Multiple hospitals	Free-standing children's hospitals (n=41) via the Pediatric Health Information System (PHIS)	-Children aged 12 months to 18 years admitted to PHIS hospitals for at least 3 days - Patient diagnosed with ICD-9 code (8.45) and a positive test for CDI from a specific tool (Shaklee 2011) - Only the fisrt admission was used (no recurrence)	2006-2011	NR	ICD-9 + positive toxin assay	- Exposed subjects tested for C. difficile before hospital day 3 were defined as having community-onset (CO) CDI - Exposed subjects tested on or after hospital day 3 were defined as having hospital-onset (HO) CDI	Patients without CDI (unexposed) were selected from among hospitalized children without the CDI ICD-9-CM code	LOS and costs	A propensity scores (2:1 without replacement) that represented each patient’s probability of developing CDI based on baseline characteristics (age, sex, race, number of comorbidities, in-hospital procedures, medication use, and underlying severity of illness, using a multivariable logistic regression model) was performed. Patients without an eligible match were excluded from additional analysis i…	PSM + GLM	1	Adjusted	1	Matching ; regression	High	N = 13,295	Case (n = 4,447):CDI Control (n = 8,821): no CDI	1-18; EXPOSED 6 (2-13) ;UNEXPOSED 8 (3-14) Median (IQR)	Y	CDI was associated with worse outcomes among hospitalized children who are otherwise similar in important demographic and clinical characteristics, but was most pronounced among those with hospital onset disease
34	Singal 2014	Article	Prevalence and in-hospital mortality trends of infections among patients with cirrhosis: a nationwide study of hospitalised patients in the United States	Singal A.K., Salameh H, Kamath P.S.	2014	Alimentary Pharmacology and Therapeutics	Independent	English	US	National NIS	Cirrhosis	Cirrhosis	To assess prevalence of infections among hospitalised patients in the US and examine their impact on in-hospital mortality and health care resources util- isation.	Retrospective hospital database	Complicating	Primary and secondary diagnosis (ICD-9)	Multiple hospitals	Nationwide Inpatient Sample (NIS)	Patients was queried for admissions with primary or secondary discharge diagnosis of cirrhosis	2007	NR	ICD-9 diagnosis code 008.45 primary and/or secondary	ICD-9 primary and secondary diagnosis	No control	LOS and Hospital charges	multivariate logistic regression analysis	multivariate logistic regression analysis	1	Adjusted	0	No matching ; regression	Medium	N= 89673	Case n=1444	All age band	n	In-hospital mortality was about 5%, over fivefold higher in infected cirrhotics, and associated with higher LOS and charges. Sepsis (38–42%), pneumonia (23–30%), SBP (16–23%) and CDI (11–16%) contributed most to in-hospital mortality.
35	Song 2008	Article	Rising Economic Impact of Clostridium difficile–Associated Disease in Adult Hospitalized Patient Population	Song X, Bartlett J, Speck K, Naegeli A, Carroll K, Perl T	2008	Infection control and hospital epidemiology	Independent	English	US	Maryland	General	Adults	To evaluate the excess mortality, increased length of stay (LOS) in the hospital, and additional costs associated with CDAD	Retrospective hospital database	Requiring and complicating	Community- or hospital-acquired CDI	Single hospital	The Johns Hopkins hospital	Patients 18 years of age and older, were admitted to the adult ward of the Johns Hopkins Hospital during the study period, had clinical indications for CDAD and had 1 or more laboratory assays performed for C. difficile at admission or 72 hours after admission. The study excluded patients with recurrent CDI	2000 -2005	NR	Toxin assay	Patients with unformed stool that conforms to the shape of a specimen collection container, abdominal pain, and fever. Infected patients had at least 1 positive assay result for C. difficile toxin A and/or B in their stool specimen during their hospital stay	Patients tested negative for CDI during hospital stay and with: (1) exposure time (ie, LOS from admission to the first positive assay result, for infected patients, and LOS from admission to discharge, for uninfected patients), (2) age (same or up to 10 years older for uninfected patients), (3) ward, (4) discharge calendar month per year within 1 month, and (5) at least 2 of 3 variables measuring…	LOS	A propensity score constructed to estimate an individual patient’s likelihood of being infected Costs were directly related to individual patient care, such as medications and medical supplies. Adjusted analysis was performed by fitting a linear regression model with the logarithmic differences in LOS and cost as the dependent variables, to satisfy the linear assumption.	PSM + multivariate regression linear reg	1	Adjusted	1	Matching ; regression	High	N = 9,025	Case (n = 630): CDI Control (n = 8,395): no CDI	>18 unmatched 57.6 matched 60.3	N	The overall analysis failed to detect excess mortality and excess costs that were attributable to CDAD and only attributed 1 additional day of LOS to the disease.
36	Stewart 2011	Article	Clostridium difficile Colitis: Factors Associated with Outcome and Assessment of Mortality at a National Level	Stewart D, Hollenbeak C	2011	Journal of Gastrointestinal Surgery	Independent	English	US	National NIS	General	General	To provide a more accurate description of the additional cost and mortality associated with CDC in the general patient population, including both larger and smaller hospital settings and including a broad demographic of patients for comparison.	Retrospective hospital database	Requiring and complicating	Any diagnosis of CDI	Multiple hospitals	Data from the 2007 NIS sample	Patients with any of the 15 diagnoses with CDI	2007	NR	ICD-9 diagnosis code 008.45 primary and/or secondary	Patient diagnosed with ICD-9 code for CDI (008.45) The presence of this code in any of the 15 diagnoses in the discharge record was counted as CDC.	Patients with no diagnosis of CDI	LOS and costs	Potential confounders were controlled using both propensity score matching and multivariate analysis. Costs were obtained by multiplying charges by institution-specific cost-to-charge ratios. Cost and LOS were fit to linear regression models. A propensity score matching analysis that dealt with potential covariate imbalance was performed, estimating the average treatment effect on the treated.	PSM	0	Unadjusted	1	Matching ; no regression	Medium	N = 82,214	Case (n = 41,207): CDC Control (n = 41,207): Matched, non-CDC	All age band, 70	N	CDC is expensive due to a longer hospital stay.
37	Tabak 2013	Article	Attributable Burden of Hospital-Onset Clostridium difficile Infection: A Propensity Score Matching Study	Tabak YP, Zilberberg MD, Johannes RS, Sun X, McDonald LC	2013	Infection Control and Hospital Epidemiology	Independent	English	US	Pennsylvania	General	Adults	To determine the attributable in-hospital mortality, length of stay (LOS), and cost of hospital-onset Clostridium difficile infection (HO-CDI).	Retrospective hospital database	Complicating	Hospital-onset CDI	Multiple hospitals	Six Pennsylvania hospitals (2 academic centers, 1 community teaching facility, and 3 community nonteaching facilities) contributing data to a clinical research database.	Inclusion: adult (18 years or older) inpatients Exclusion: patients with a principal diagnosis of infectious diarrhea	2007-2008	NR	Toxin assay	Nonrecurrent HO-CDI: a positive C. difficile toxin assay collected more than 48 hours after admission and more than 8 weeks after any previous positive result.	Matched non-CDI cases	LOS and costs	- Propensity Matching (1:3) (a greedy match method) - LOS and cost attributable to HO-CDI were estimated as the difference in means between cases and matched noncases using the random-effects model to account for the matching effect. - Sensitivity Analysis: 1,000 bootstrap iterations to match HO-CDI cases and noncases and to regenerate the attributable effect of HOCDI on all outcomes.	PSM + GLM method	1	Adjusted	1	Matching ; regression	High	N = 77,257	Case (n = 255): matched HO-CDI cases Control (n = 765): matched controls	All 64.8±17.6; CDI 71.1±14.8	N	Patients with HO-CDI incur additional attributable mortality, LOS, and cost burden compared with patients with similar primary clinical condition, exposure risk, lead time of hospitalization, and baseline characteristics.
38	VerLee 2012	Article	Michigan Clostridium difficile Hospital Discharges: Frequency, Mortality, and Charges, 2002–2008	VerLee E, Finks L, Wilkins J, Wells V	2012	Public Health Reports	Independent	English	US	Michigan	General	General	To evaluate the frequency, mortality, and health-care charges of CDI from Michigan hospital discharge data	Retrospective hospital database	Requiring	Primary diagnosis (ICD-9)	Multiple hospitals	All Michigan acute care hospitals (Michigan Health and Hospital Association: n=193)	all records that contained the International Classification of Diseases, Ninth Revision (ICD-9) code 008.45, “Intestinal infection due to Clostridium difficile,” were included - Non-Michigan residents were excluded from analysis.	2002-2008	from entry until time to discharge, within data collection period	Primary diagnosis (ICD-9)	Intestinal infection due to Clostridium difficile, (008.45) ICD-9 discharge code	No control (requiring)	LOS and Hospital charges	Univariate	Univariate	0		0	No matching ; no regression	Low	N= 517,413	Principle diagnosis CDI ; N= 517,413	All age band	Y	CDI burden is growing substantially and affecting vulnerable populations. Hospital charges varied significantly by race/ethnicity and age. People with Medicaid insurance accrued the highest charges. To reduce disease and health-care charges, increased prevention and infection-control efforts should be directed toward high-risk populations, such as the elderly
39	Wang 2011	Article	Increasing hospital costs for Clostridium difficile colitis: Type of hospital matters	Wang L, Stewart DB	2011	Surgery	Independent	English	US	Pennsylvania	General	General	To assess differences in hospital costs for inpatients with Clostridium difficile (CD) coliti based on hospital size, rural or urban hospital setting, and hospital designation as a teaching institution.	Retrospective hospital database	Requiring and complicating	CD colitis	Multiple hospitals	The Pennsylvania Health Care Cost Containment Council (PHC4) database: The PHC4 is an independent state agency responsible for addressing the problem of escalating health costs, ensuring the quality of care, and increasing access to health care. The PHC4 database contains statewide inpatient discharge data and data from outpatient and freestanding ambulatory surgery centers.	- include: patients whose residence was in Pennsylvania (approximately 95% of all the admissions) - exclude: heterogeneous out-of-state travelers.	2005-2008	4 years	ICD-9 diagnosis code 008.45 primary and/or secondary	Patients with CD colitis were identified if their primary or secondary diagnoses included the International Classification of Diseases, 9th edition, Clinical Modification (ICD-9-CM) diagnosis code for Clostridium difficile colitis: 008.45.	no-CD colitis in primary or secondary diag	Costs	- Propensity score matching (sex, race, age, admission type, payor type, patient comorbidities, hospital status as a rural or urban facility, hospital status as a teaching or nonteaching facility, hospital size, and the yearly quarter at the time of admission) - Costs: GLM (link=log, gamma dist)	PSM + GLM method	1	Adjusted	1	Matching ; regression	High	N = 7,227,788	Case (n = 78,273): CDC Control (n = 7,149,515): no CDC	All age band	Y	Costs for inpatient CD colitis in Pennsylvania have been increasing. Teaching and urban hospitals treat the group of patients with CD colitis with the greatest comorbidity, accounting for their greater cost of care. The cost of treating CD colitis is comparable among different sizes of teaching hospitals, which may reflect a more standardized approach toward treatment choices.
40	Wilson 2013	Article	Impact of Clostridium difficile colitis following closure of a diverting loop ileostomy: results of a matched cohort study	Wilson MZ, Hollenbeak CS, Stewart DB	2013	Colorectal Disease	Independent	English	US	National(1000hospitals representing 5146 hospitals)	Ileostomy	Surgical	To study the incidence of CDC following ileostomy closure and its effect on the postoperative outcome	Retrospective hospital database	Complicating	Post-operative CDC	Multiple hospitals	- Data from the Healthcare Cost and Utilization Project National Inpatient Sample (NIS) from 2004 to 2008 were obtained. - The NIS includes discharge data from hospitals in the Healthcare Cost and Utilization Project State Inpatient Databases that could be matched to the corresponding hospitals in the American Hospital Association Annual Survey Database. - The target universe includes all acute c…	Patients undergoing closure of loop ileostomy	2004-2008	NR	ICD-9 diagnosis code 008.45 in secondary diag	Patients treated for CDC were identified with the ICD-9 diagnosis code 008.45 (Clostridium difficile).	NR	LOS and costs	- Sum index of comorbidities in order to preserve power in the regression models. - Linear regression was utilized to model the effect of CDC on hospital costs and LOS - Propensity score analysis to confirm the validity of the regression models. - Patients in the non-CDC group were matched 10:1 with patients in the CDC group on the predicated probability of CDC (i.e. the propensity score).	PSM + adjusted regression Linear regression	1	Adjusted	1	Matching ; regression	High	N = 13,245	Case (n = 217): with post-operative CDC Control (n = 13,028): without CDC	All age band	N	CDC following ileostomy closure is an uncommon, costly and morbid complication. Patients undergoing stoma closure are at high risk for an adverse outcome if they have CDC. Should it develop they should be aggressively treated.
41	Zerey 2007	Article	The Burden of Clostridium difficile in Surgical Patients in the United States	Zerey M, Paton BL, Lincourt AE, Gersin KS, Kercher KW, Heniford BT	2007	Surgical Infections	Independent	English	US	National NIS	Surgical	Surgical	To assess the national incidence and trends of C. difficile infection and its burden, as judged by length of stay (LOS), charges, and mortality rate, and to determine which procedures are associated with a higher risk of infection.	Retrospective hospital database	Requiring and complicating	CDI	Multiple hospitals	Nationwide Inpatient Sample (NIS), developed by the Agency for Healthcare Research and Quality, were the data sources for this analysis. The NIS is the largest all-payor inpatient care administrative database in the United States.	- Inclusion: Patients with a discharge diagnosis code of Clostridium difficile/pseudomembranous colitis (008.45) who had undergone any of the following surgical procedures: Nissen fundoplication,Heller myotomy, gastric resection, smallbowel resection, gastric bypass, splenectomy,sympathectomy, thoracoscopy, adrenalectomy,cholecystectomy, nephrectomy, colectomy,appendectomy, or hernia repair - Exc…	1999-2003	NR	ICD-9 diagnosis code 008.45 primary and/or secondary	Patients with a discharge diagnosis code of Clostridium difficile/pseudomembranous colitis (008.45)	Without C. difficile	LOS and Hospital charges	- Multivariable regression analysis controlling for hospital fixed effects and patient variables such as surgical procedure, age, sex, race, and payor, as well as hospital characteristics to determine whether C.difficile-associated disease (CDAD) was an independentpredictor of increased LOS, total charges, and mortality rate.	Unadjusted + mulivariate regression	1	Adjusted	0	No matching ; regression	Medium	N = 1,553,597	Case (n = 8,113): CDI Control (n = 1,545,484): no CDI	All age band CDI 70; NON CDI 52 median	Y	Epidemiologic data suggest that the incidence of C. difficile infection is increasing in U.S. surgical patients and that the infection is most prevalent after emergency operations and among patients having intestinal tract resections. Infection with C. difficile is an independent predictor of increased LOS, total charges, and mortality rate after surgery and represents a considerable burden to bo…
42	Zilberberg 2009	Article	Epidemiology and outcomes of Clostridium difficile-associated disease among patients on prolonged acute mechamincal ventilation	Zilberberg MD, Nathanson BH, Sadigov S, Higgins TL, Kollef MH, Shorr AF	2009	CHEST	Independent	English	US	National NIS	Prolonged acute mechanical ventilation	Prolonged acute mechanical ventilation	To examine the rates and outcomes of CDAD among adult PAMV patients.	Retrospective hospital database	Requiring and complicating	Primary and secondary diagnosis (ICD-9)	Multiple hospitals	Nationwide Inpatient Sample (NIS)	patients undergoing PAMV based on the pres- ence of the International Classification of Diseases, ninth revi- sion, clinical modification (ICD-9-CM) procedure code 96.72 in any discharge diagnosis field. The presence of CDAD was identified using the ICD-9-CM code 008.45 in any discharge diagnosis position.	2005	NR	ICD-9 diagnosis code 008.45 primary and/or secondary	patients undergoing PAMV based on the pres- ence of the International Classification of Diseases, ninth revi- sion, clinical modification (ICD-9-CM) procedure code 96.72 in any discharge diagnosis field. The presence of CDAD was identified using the ICD-9-CM code 008.45 in any discharge diagnosis position.			Univariate	psm + unadjusted	0	Adjusted	1	Matching ; no regression	Medium	N=64910	Case (n=3468) CDI; control (N=61442) non-CDI	>18 CDAD 66.7±15.9; NON CDAD 63.79 ±16.9	n	PAMV patients have an order of magnitude higher risk of having CDAD than other hospitalized patients. Concurrent CDAD infection is associated with increased hospital LOS and costs.

## Sheet: Outcome
			Study outcome										General results
Reference	Country	Population	CDI type	Type of population, by CDI status	Type of outcome	Outcome	Definition	Statistic		Unit	Source	Sample size	Value	SD	2.5% CI	97.5% CI	Q1	Q3	Min	Max	P- value	Comments
Ali 2012	US	Liver transplant	Complicating	CDI	LOS	LOS	NR	Mean		days	Table 2	5159	17.8	/	/	/	/	/	/	/	/
Ali 2012	US	Liver transplant	Complicating	No CDI	LOS	LOS	NR	Mean		days	Table 2	188555	7.7	/	/	/	/	/	/	/	/
Ali 2012	US	Liver transplant	Complicating	CDI vs no CDI	LOS	LOS	NR	Mean		days	Calculated	193714	10.1
Ali 2012	US	Liver transplant	Complicating	CDI	LOS	LOS	among survivors	Mean		days	Table 2	5159	16.1	/	/	/	/	/	/	/	/
Ali 2012	US	Liver transplant	Complicating	No CDI	LOS	LOS	among survivors	Mean		days	Table 2	188555	7.2	/	/	/	/	/	/	/	/
Ali 2012	US	Liver transplant	Complicating	CDI vs no CDI	LOS	LOS	among survivors	Mean		days	Calculated	193714	8.9
Ali 2012	US	Liver transplant	Complicating	CDI	Hospital charges	Hospital charges	NR	Mean	2008	US dollar	Table 2	5159	143000	/	/	/	/	/	/	/	<0.01
Ali 2012	US	Liver transplant	Complicating	No CDI	Hospital charges	Hospital charges	NR	Mean	2008	US dollar	Table 2	188555	73000	/	/	/	/	/	/	/	<0.01
Ali 2012	US	Liver transplant	Complicating	CDI vs no CDI	Hospital charges	Hospital charges	NR	Mean	2008	US dollar	Calculated	193714	70000
Ali 2012	US	Liver transplant	Complicating	CDI	Hospital charges	Hospital charges	among survivors	Mean	2008	US dollar	Table 2		129000	/	/	/	/	/	/	/	<0.01
Ali 2012	US	Liver transplant	Complicating	No CDI	Hospital charges	Hospital charges	among survivors	Mean	2008	US dollar	Table 2		69000	/	/	/	/	/	/	/	<0.01
Ali 2012	US	Liver transplant	Complicating	CDI vs no CDI	Hospital charges	Hospital charges	among survivors	Mean	2008	US dollar	Calculated		60000
Ali 2012	US	Liver transplant	Complicating	CDI	Hospital charges	Hospital charges	among died	Mean	2008	US dollar	Table 2		393000	/	/	/	/	/	/	/	<0.01
Ali 2012	US	Liver transplant	Complicating	No CDI	Hospital charges	Hospital charges	among died	Mean	2008	US dollar	Table 2		206000	/	/	/	/	/	/	/	<0.01
Ali 2012	US	Liver transplant	Complicating	CDI vs no CDI	Hospital charges	Hospital charges	among died	Mean	2008	US dollar	Calculated		187000
Ananthakrishnan 2008	US	IBD	Complicating	CDI	LOS	LOS	NR	Median	2004	days	Table 2	2804	7	/	/	/	/	/	/	/	/
Ananthakrishnan 2008	US	IBD	Complicating	no CDI	LOS	LOS	NR	Median	2004	days	Table 2	77366	4	/	/	/	/	/	/	/	/
Ananthakrishnan 2008	US	IBD	Complicating	CDI vs no CDI	LOS	LOS	NR	Median	2004	days	Calculated	80170	3
Ananthakrishnan 2008	US	IBD	Complicating-primary diagnosis (N=2804)	CDI	Hospital charge	Hospital charge	NR	Median	2004	US dollar	Table 2	2804	19548	/	/	/	/	/	/	/	/
Ananthakrishnan 2008	US	IBD	Complicating-primary diagnosis(N=77366)	no CDI	Hospital charge	Hospital charge	NR	Median	2004	US dollar	Table 2	77366	13471	/	/	/	/	/	/	/	/
Ananthakrishnan 2008	US	CDI	Complicating-primary diagnosis(44400)	CDI	Hospital charge			Median	2004	US dollar	Table 2	44400	13388
Ananthakrishnan 2008	US	IBD	Complicating	CDI vs no CDI	Hospital charge	Hospital charge	NR	Median	2004	US dollar	Calculated	80170	6077
Ananthakrishnan 2008	US	IBD	Complicating	CDI vs no CDI	LOS	LOS	Increase LOS attributable to CDI	Mean	2004	days	Table 4	80170	3	/	2.3	3.7	/	/	/	/	/
Ananthakrishnan 2008	US	IBD	Complicating	CDI vs no CDI	Hospital charge	Hospital charge	Increase cost attributable to CDI	Mean	2004	US dollar	Table 4	80170	11406.7	/	7515.9	15297.5	/	/	/	/	/
Ananthakrishnan 2008	US	Ulcerative colitis	Complicating	With CDI	Hospital charge	Hospital charge		Median	2004	US dollar	Table 6	1843	21236
Ananthakrishnan 2008	US	Crohn's disease	Complicating	With CDI	Hospital charge	Hospital charge		Median	2004	US dollar	Table 6	961	18051
Arora 2011	US	General	Requiring	With CDI	Hospital cost	Hospital cost	Overall cost for all cdi patients	Mean	2008	US dollar	Results para 1	85	61523	101848
Arora 2011	US	General	Requiring	With CDI	Hospital cost	Hospital cost	Overall cost for all cdi patients	Median	2008	US dollar	Results para 1	85	23016
Arora 2011	US	Horn's index 1	Requiring	With CDI	Hospital cost	Hospital cost		Mean	2008	US dollar	Table II	14	31920	45034
Arora 2011	US	Horn's index 2	Requiring	With CDI	Hospital cost	Hospital cost		Mean	2008	US dollar	Table II	19	33870	56014
Arora 2011	US	Horn's index 3	Requiring	With CDI	Hospital cost	Hospital cost		Mean	2008	US dollar	Table II	42	59692	63521
Arora 2011	US	Horn's index 4	Requiring	With CDI	Hospital cost	Hospital cost		Mean	2008	US dollar	Table II	10	168020	226315
Arora 2011	US	Horn's index 1	Requiring	With CDI	Hospital cost	Hospital cost		Median	2008	US dollar	Table II	14	8585
Arora 2011	US	Horn's index 2	Requiring	With CDI	Hospital cost	Hospital cost		Median	2008	US dollar	Table II	19	12670
Arora 2011	US	Horn's index 3	Requiring	With CDI	Hospital cost	Hospital cost		Median	2008	US dollar	Table II	42	29077
Arora 2011	US	Horn's index 4	Requiring	With CDI	Hospital cost	Hospital cost		Median	2008	US dollar	Table II	10	68708
Arora 2011	US	Horn's index 1&2	Requiring	With CDI	LOS	LOS		Mean	2008	days		33	15.1	16.2							<0.001
Arora 2011	US	Horn's index 3&4	Requiring	With CDI	LOS	LOS		Mean	2008	days		52	33.4	33.3
Bajaj 2010	US	Cirrhosis	Both	CDI	LOS	LOS	Unadjusted, national data	Mean	2005	days	Table 1	1165	14.4	/	/	/	/	/	/	/	<0.001
Bajaj 2010	US	Cirrhosis	Both	CDI ONLY	LOS	LOS	Unadjusted, national data	Mean	2005		Table 1	58220	12.7
Bajaj 2010	US	Cirrhosis	Both	no CDI	LOS	LOS	Unadjusted, national data	Mean	2005	days	Table 1	82065	6.7	/	/	/	/	/	/	/	<0.001
Bajaj 2010	US	Cirrhosis	Both	CDI vs no CDI	LOS	LOS	Unadjusted, national data	Mean	2005	days	Calculated	83230	7.7
Bajaj 2010	US	Cirrhosis	Both	CDI	Hospital charge	Hospital charges	Unadjusted, national data	Mean	2005	US dollar	Table 1	1165	79351	/	/	/	/	/	/	/	<0.001
Bajaj 2010	US	Cirrhosis	Both	CDI only	Hospital charge	Hospital charges	Unadjusted, national data	Mean	2005	US dollar	Table 1	58220	57708
Bajaj 2010	US	Cirrhosis	Both	no CDI	Hospital charge	Hospital charges	Unadjusted, national data	Mean	2005	US dollar	Table 1	82065	35686	/	/	/	/	/	/	/	<0.001
Bajaj 2010	US	Cirrhosis	Both	CDI vs no CDI	Hospital charge	Hospital charges	Unadjusted, national data	Mean	2005	US dollar	Calculated	83230	43665
Bajaj 2010	US	Cirrhosis	Both	CDI vs no CDI	LOS	LOS	Adjusted, national data	Mean	2005	days	Text	83230	7.1	/	6.2	8.1	/	/	/	/	/
Bajaj 2010	US	Cirrhosis	Both	CDI vs no CDI	Hospital charge	Hospital charges	Adjusted, national data	Mean	2005	US dollar	Text	83230	40596	/	31870	49321	/	/	/	/	/
Bajaj 2010	US	Cirrhosis	Both	CDI	LOS	LOS	Unadjusted, tertiary data	Mean	2005	days	Text	54	10	3	/	/	/	/	/	/	0.03
Bajaj 2010	US	Cirrhosis	Both	no CDI	LOS	LOS	Unadjusted, tertiary data	Mean	2005	days	Text	108	6	2	/	/	/	/	/	/	0.03
Bajaj 2010	US	Cirrhosis	Both	CDI vs no CDI	LOS	LOS	Unadjusted, tertiary data	Mean	2005	days	Calculated	162	4
Campbell 2013	US	Reinal impairment	Complicating	CDI	LOS	LOS	Unadjusted	Mean		days	Table 3	3236	22.7	28.2	/	/	/	/	/	/	/
Campbell 2013	US	Age >= 65	Complicating	CDI	LOS	LOS	Unadjusted	Mean		days	Table 3	3064	21.3	25.3	/	/	/	/	/	/	/
Campbell 2013	US	Cancer/BMT	Complicating	CDI	LOS	LOS	Unadjusted	Mean		days	Table 3	782	21.3	18.5	/	/	/	/	/	/	/
Campbell 2013	US	IBD	Complicating	CDI	LOS	LOS	Unadjusted	Mean		days	Table 3	84	21	19.1	/	/	/	/	/	/	/
Campbell 2013	US	Cabx exposure	Complicating	CDI	LOS	LOS	Unadjusted	Mean		days	Table 3	1641	29.3	34.7	/	/	/	/	/	/	/
Campbell 2013	US	Reinal impairment	Complicating	CDI vs no CDI	LOS	incremental LOS	Adjusted	Mean		days	Figure 1	3236	4	/	2.9	5.1	/	/	/	/	<0.001
Campbell 2013	US	Age >= 65	Complicating	CDI vs no CDI	LOS	incremental LOS	Adjusted	Mean		days	Figure 1	3064	3	/	1.4	4.6	/	/	/	/	<0.001
Campbell 2013	US	Cancer/BMT	Complicating	CDI vs no CDI	LOS	incremental LOS	Adjusted	Mean		days	Figure 1	782	4	/	2.3	5.7	/	/	/	/	<0.001
Campbell 2013	US	IBD	Complicating	CDI vs no CDI	LOS	incremental LOS	Adjusted	Mean		days	Figure 1	84	3	/	-2.3	8.3	/	/	/	/	/
Campbell 2013	US	Cabx exposure	Complicating	CDI vs no CDI	LOS	incremental LOS	Adjusted	Mean		days	Figure 1	1641	7.8	/	5.7	9.9	/	/	/	/	<0.001
Campbell 2013	US	Reinal impairment	Complicating-HO	CDI	Cost	Total hospital costs	Unadjusted	Mean	2010	US dollar 2010	Table 3	3236	46358	66147	/	/	/	/	/	/	/
Campbell 2013	US	Age >= 65	Complicating-HO	CDI	Cost	Total hospital costs	Unadjusted	Mean	2010	US dollar 2010	Table 3	3064	44842	62066	/	/	/	/	/	/	/
Campbell 2013	US	Cancer/BMT	Complicating-HO	CDI	Cost	Total hospital costs	Unadjusted	Mean	2010	US dollar 2010	Table 3	782	44244	66536	/	/	/	/	/	/	/
Campbell 2013	US	IBD	Complicating-HO	CDI	Cost	Total hospital costs	Unadjusted	Mean	2010	US dollar 2010	Table 3	84	36834	41097	/	/	/	/	/	/	/
Campbell 2013	US	Cabx exposure	Complicating-HO	CDI	Cost	Total hospital costs	Unadjusted	Mean	2010	US dollar 2010	Table 3	1641	72349	91402	/	/	/	/	/	/	/
Campbell 2013	US	Reinal impairment	Complicating-HO	CDI vs no CDI	Cost	incremental Total hospital costs	Adjusted	Mean	2010	US dollar 2010	Figure 2	3236	4604	/	1025	8182	/	/	/	/	0.012
Campbell 2013	US	Age >= 65	Complicating-HO	CDI vs no CDI	Cost	incremental Total hospital costs	Adjusted	Mean	2010	US dollar 2010	Figure 2	3064	6906	/	3942	9871	/	/	/	/	<0.001
Campbell 2013	US	Cancer/BMT	Complicating-HO	CDI vs no CDI	Cost	incremental Total hospital costs	Adjusted	Mean	2010	US dollar 2010	Figure 2	782	630	/	-5938	7198	/	/	/	/	/
Campbell 2013	US	IBD	Complicating-HO	CDI vs no CDI	Cost	incremental Total hospital costs	Adjusted	Mean	2010	US dollar 2010	Figure 2	84	-1395	/	-13684	10894	/	/	/	/	/
Campbell 2013	US	Cabx exposure	Complicating-HO	CDI vs no CDI	Cost	incremental Total hospital costs	Adjusted	Mean	2010	US dollar 2010	Figure 2	1641	17015	/	9575	24456	/	/	/	/	<0.001
Damle 2014	US	Colorectal surgery	Complicating	CDI vs. No CDI		attributable hospital cost		Median	2012	$	Table 4	84648	14130		13219	15042
Damle 2014	US	Colorectal surgery	Complicating	CDI vs. No CDI		Attributable LOS		Median	2012	days	Table 4	84648	8.4		8	8.9
Damle 2014	US	Colorectal surgery	Complicating	CDI		Total direct hospital cost		Median	2012	$	Table 4	1266	20561	36977
Damle 2014	US	Colorectal surgery	Complicating	CDI		Inpatient LOS		Median	2012	days	Table 4	1266	13	18
Damle 2014	US	Colorectal surgery	Complicating	no CDI		Total direct hospital cost		Median	2012	$	Table 4	83382	10920	15543
Damle 2014	US	Colorectal surgery	Complicating	no CDI		Inpatient LOS		Median	2012	days	Table 4	83382	6	8
Dubberke 2008	US	Non-surgical	Both (Both HO and CO)	CDI	Cost	Total hospital costs	Total hospital costs (direct, indirect, and fixed) were collected from the Trendstar financial database for each patient.	Median	2003	US dollar	Text	439	15906	/	/	/	/	/	/	/	<0.001	Mann-Whitney U test for continuous variables and x2 test for categorical variables
Dubberke 2008	US	Non-surgical	Both	No CDI	Cost	Total hospital costs	Total hospital costs (direct, indirect, and fixed) were collected from the Trendstar financial database for each patient.	Median	2003	US dollar	Text	24252	6821	/	/	/	/	/	/	/	<0.001	Mann-Whitney U test for continuous variables and x2 test for categorical variables
Dubberke 2008	US	Non-surgical	Both	CDI vs no CDI	Cost	Total hospital costs	Total hospital costs (direct, indirect, and fixed) were collected from the Trendstar financial database for each patient.	Median	2003	US dollar	Calculated	24691	9085
Dubberke 2008	US	Non-surgical	Both	CDI	Cost	Direct hospital costs		Median	2003	US dollar	Text	439	8581	/	/	/	/	/	/	/	<0.001	Mann-Whitney U test for continuous variables and x2 test for categorical variables
Dubberke 2008	US	Non-surgical	Both	No CDI	Cost	Direct hospital costs		Median	2003	US dollar	Text	24252	3563	/	/	/	/	/	/	/	<0.001	Mann-Whitney U test for continuous variables and x2 test for categorical variables
Dubberke 2008	US	Non-surgical	Both	CDI vs no CDI	Cost	Direct hospital costs		Median	2003	US dollar	Calculated	24691	5018
Dubberke 2008	US	Non-surgical	Both	CDI	Hospital charge	Total Hospitalisation charges		Median	2003	US dollar	Text	439	32597	/	/	/	/	/	/	/	<0.001	Mann-Whitney U test for continuous variables and x2 test for categorical variables
Dubberke 2008	US	Non-surgical	Both	No CDI	Hospital charge	Total Hospitalisation charges		Median	2003	US dollar	Text	24252	14068	/	/	/	/	/	/	/	<0.001	Mann-Whitney U test for continuous variables and x2 test for categorical variables
Dubberke 2008	US	Non-surgical	Both	CDI vs no CDI	Hospital charge	Total Hospitalisation charges		Median	2003	US dollar	Calculated	24691	18529
Dubberke 2008	US	Non-surgical	Both	CDI	Hospital charge	Room and board	Hospitalisation charges	Median	2003	US dollar	Text	439	7179	/	/	/	/	/	/	/	<0.001	Mann-Whitney U test for continuous variables and x2 test for categorical variables
Dubberke 2008	US	Non-surgical	Both	No CDI	Hospital charge	Room and board	Hospitalisation charges	Median	2003	US dollar	Text	24252	3220	/	/	/	/	/	/	/	<0.001	Mann-Whitney U test for continuous variables and x2 test for categorical variables
Dubberke 2008	US	Non-surgical	Both	CDI vs no CDI	Hospital charge	Room and board	Hospitalisation charges	Median	2003	US dollar	Calculated	24691	3959
Dubberke 2008	US	Non-surgical	Both	CDI	Hospital charge	Pharmacy	Hospitalisation charges	Median	2003	US dollar	Text	439	5971	/	/	/	/	/	/	/	<0.001	Mann-Whitney U test for continuous variables and x2 test for categorical variables
Dubberke 2008	US	Non-surgical	Both	No CDI	Hospital charge	Pharmacy	Hospitalisation charges	Median	2003	US dollar	Text	24252	1781	/	/	/	/	/	/	/	<0.001	Mann-Whitney U test for continuous variables and x2 test for categorical variables
Dubberke 2008	US	Non-surgical	Both	CDI vs no CDI	Hospital charge	Pharmacy	Hospitalisation charges	Median	2003	US dollar	Calculated	24691	4190
Dubberke 2008	US	Non-surgical	Both	CDI	Hospital charge	Laboratory	Hospitalisation charges	Median	2003	US dollar	Text	439	7297	/	/	/	/	/	/	/	<0.001	Mann-Whitney U test for continuous variables and x2 test for categorical variables
Dubberke 2008	US	Non-surgical	Both	No CDI	Hospital charge	Laboratory	Hospitalisation charges	Median	2003	US dollar	Text	24252	2786	/	/	/	/	/	/	/	<0.001	Mann-Whitney U test for continuous variables and x2 test for categorical variables
Dubberke 2008	US	Non-surgical	Both	CDI vs no CDI	Hospital charge	Laboratory	Hospitalisation charges	Median	2003	US dollar	Calculated	24691	4511
Dubberke 2008	US	Non-surgical	Both	CDI	Hospital charge	Radiology	Hospitalisation charges	Median	2003	US dollar	Text	439	3449	/	/	/	/	/	/	/	<0.001	Mann-Whitney U test for continuous variables and x2 test for categorical variables
Dubberke 2008	US	Non-surgical	Both	No CDI	Hospital charge	Radiology	Hospitalisation charges	Median	2003	US dollar	Text	24252	2083	/	/	/	/	/	/	/	<0.001	Mann-Whitney U test for continuous variables and x2 test for categorical variables
Dubberke 2008	US	Non-surgical	Both	CDI vs no CDI	Hospital charge	Radiology	Hospitalisation charges	Median	2003	US dollar	Calculated	24691	1366
Dubberke 2008	US	Non-surgical	Both	CDI	Hospital charge	Respiratory therapy	Hospitalisation charges	Median	2003	US dollar	Text	439	2843	/	/	/	/	/	/	/	<0.001	Mann-Whitney U test for continuous variables and x2 test for categorical variables
Dubberke 2008	US	Non-surgical	Both	No CDI	Hospital charge	Respiratory therapy	Hospitalisation charges	Median	2003	US dollar	Text	24252	1238	/	/	/	/	/	/	/	<0.001	Mann-Whitney U test for continuous variables and x2 test for categorical variables
Dubberke 2008	US	Non-surgical	Both	CDI vs no CDI	Hospital charge	Respiratory therapy	Hospitalisation charges	Median	2003	US dollar	Calculated	24691	1605
Dubberke 2008	US	Non-surgical	Both	CDI	Hospital charge	Physical therapy	Hospitalisation charges	Median	2003	US dollar	Text	439	647	/	/	/	/	/	/	/	<0.001	Mann-Whitney U test for continuous variables and x2 test for categorical variables
Dubberke 2008	US	Non-surgical	Both	No CDI	Hospital charge	Physical therapy	Hospitalisation charges	Median	2003	US dollar	Text	24252	456	/	/	/	/	/	/	/	<0.001	Mann-Whitney U test for continuous variables and x2 test for categorical variables
Dubberke 2008	US	Non-surgical	Both	CDI vs no CDI	Hospital charge	Physical therapy	Hospitalisation charges	Median	2003	US dollar	Calculated	24691	191
Dubberke 2008	US	Non-surgical	Both	CDI	LOS	LOS	Unmatched cases	Median	2003	days	Text	439	10	/	/	/	/	/	2	87	<0.001	Mann-Whitney U test for continuous variables and x2 test for categorical variables
Dubberke 2008	US	Non-surgical	Both	No CDI	LOS	LOS	Unmatched cases	Median	2003	days	Text	24252	4	/	/	/	/	/	2	290	<0.001	Mann-Whitney U test for continuous variables and x2 test for categorical variables
Dubberke 2008	US	Non-surgical	Both	CDI vs no CDI	LOS	LOS	Unmatched cases	Median	2003	days	Calculated	24691	6
Dubberke 2008	US	Non-surgical	Both	CDI	Hospital charge	Costs during the index hospitalization	Unmatched cases	Median	2003	US dollar	Text	439	35751	/	/	/	/	/	/	/	<0.001
Dubberke 2008	US	Non-surgical	Both	No CDI	Hospital charge	Costs during the index hospitalization	Unmatched cases	Median	2003	US dollar	Text	24252	14570	/	/	/	/	/	/	/	<0.001
Dubberke 2008	US	Non-surgical	Both	CDI vs no CDI	Hospital charge	Costs during the index hospitalization	Unmatched cases	Median	2003	US dollar	Calculated	24691	21181
Dubberke 2008	US	Non-surgical	Both	CDI	Hospital charge	Costs over 180 days from index hospit	Unmatched cases	Median	2003	US dollar	Text	439	47825	/	/	/	/	/	/	/	<0.001
Dubberke 2008	US	Non-surgical	Both	No CDI	Hospital charge	Costs over 180 days from index hospit	Unmatched cases	Median	2003	US dollar	Text	24252	27385	/	/	/	/	/	/	/	<0.001
Dubberke 2008	US	Non-surgical	Both	CDI vs no CDI	Hospital charge	Costs over 180 days from index hospit	Unmatched cases	Median	2003	US dollar	Calculated	24691	20440
Dubberke 2008	US	Non-surgical	Both	CDI	Hospital charge	Costs per hospitalization.	propensityscore matched-pairs analysis	Median	2003	US dollar	Text	342	14570	/	/	/	/	/	/	/	<0.001	by Wilcoxon signed rank test
Dubberke 2008	US	Non-surgical	Both	No CDI	Hospital charge	Costs per hospitalization.	propensityscore matched-pairs analysis	Median	2003	US dollar	Text	342	9753	/	/	/	/	/	/	/	<0.001	by Wilcoxon signed rank test
Dubberke 2008	US	Non-surgical	Both	CDI vs no CDI	Hospital charge	Costs per hospitalization.	propensityscore matched-pairs analysis	Median	2003	US dollar	Calculated	684	4817
Dubberke 2008	US	Non-surgical	Both	CDI	Hospital charge	Costs over 180 days from index hospit	propensityscore matched-pairs analysis	Median	2003	US dollar	Text	342	27385	/	/	/	/	/	/	/	0.01	by Wilcoxon signed rank test
Dubberke 2008	US	Non-surgical	Both	No CDI	Hospital charge	Costs over 180 days from index hospit	propensityscore matched-pairs analysis	Median	2003	US dollar	Text	342	14970	/	/	/	/	/	/	/	0.01	by Wilcoxon signed rank test
Dubberke 2008	US	Non-surgical	Both	CDI vs no CDI	Hospital charge	Costs over 180 days from index hospit	propensityscore matched-pairs analysis	Median	2003	US dollar	Calculated	684	12415
Dubberke 2008	US	Non-surgical	Both	CDI	Hospital charge	Costs per hospitalization.	propensityscore matched-pairs analysis	Mean	2003	US dollar	Text	342	8394	/	8141	9074	/	/	/	/	/
Dubberke 2008	US	Non-surgical	Both	No CDI	Hospital charge	Costs per hospitalization.	propensityscore matched-pairs analysis	Mean	2003	US dollar	Text	342	5940	/	5761	6125	/	/	/	/	/
Dubberke 2008	US	Non-surgical	Both	CDI vs no CDI	Hospital charge	Costs per hospitalization.	propensityscore matched-pairs analysis	Mean	2003	US dollar	Calculated	684	2454
Dubberke 2008	US	Non-surgical	Both	CDI	Hospital charge	Costs over 180 days from index hospit	propensityscore matched-pairs analysis	Mean	2003	US dollar	Text	342	14560	/	12905	16428	/	/	/	/	/
Dubberke 2008	US	Non-surgical	Both	No CDI	Hospital charge	Costs over 180 days from index hospit	propensityscore matched-pairs analysis	Mean	2003	US dollar	Text	342	9518	/	9107	9947	/	/	/	/	/
Dubberke 2008	US	Non-surgical	Both	CDI vs no CDI	Hospital charge	Costs over 180 days from index hospit	propensityscore matched-pairs analysis	Mean	2003	US dollar	Calculated	684	5042
Dubberke 2008	US	Non-surgical	Both	CDI vs no CDI	Cost	Attributable costs of CDAD per hospitalization.	Difference in costs between case-control pairs	Mean difference	2003	US dollar	Text	24691	2454	/	2380	2950	/	/	/	/	/
Dubberke 2008	US	Non-surgical	Both	CDI vs no CDI	Cost	Resulting attributable costs of CDAD over 1 year	The resulting mean attributable costs of CDAD in nonsurgical inpatients per admission over a 1-year period attributable costs of CDAD calculated from the matched pairs When multiplied by the 439 CDAD admissions,	Mean difference	2003	US dollar	Text	24691	1077306	/	/	/	/	/	/	/	/
Dubberke 2008	US	Non-surgical	Both	CDI vs no CDI	Cost	Attributable costs of CDAD per hospitalization.	Difference in costs between case-control pairs	Median difference	2003	US dollar	Text	24691	3240	/	/	/	/	/	/	/	/
Dubberke 2008	US	Non-surgical	Both	CDI vs no CDI	Cost	Resulting attributable costs of CDAD over 1 year	The resulting median attributable costs of CDAD in nonsurgical inpatients per admission over a 1-year period attributable costs of CDAD calculated from the matched pairs When multiplied by the 439 CDAD admissions,	Median difference	2003	US dollar	Text	24691	1422360	/	/	/	/	/	/	/	/
Dubberke 2008	US	Non-surgical	Both	CDI vs no CDI	Hospital charge	Incremental hospital charge	Difference in costs between case-control pairs	Median difference	2003	%	Text	24691	33	/	/	/	/	/	/	/	/
Dubberke 2008	US	Non-surgical	Both	CDI vs no CDI	Hospital charge	Incremental hospital charge	Difference in costs between case-control pairs	Mean difference	2003	%	Text	24691	41	/	/	/	/	/	/	/	/
Dubberke 2008	US	Non-surgical	Both	CDI vs no CDI	Cost	Attributable costs of CDAD over 180 days	Difference in costs between case-control pairs	Mean difference	2003	US dollar	Text	24691	5042	/	3797	6481	/	/	/	/	/
Dubberke 2008	US	Non-surgical	Both	CDI vs no CDI	Cost	Resulting attributable costs of CDAD over 180 days	The resulting mean attributable costs of CDAD in nonsurgical inpatients per admission over 180 days attributable costs of CDAD calculated from the matched pairs When multiplied by the 390 CDAD admissions,	Mean difference	2003	US dollar	Text	24691	1966380	/	/	/	/	/	/	/	/
Dubberke 2008	US	Non-surgical	Both	CDI vs no CDI	Cost	Attributable costs of CDAD over 180 days	Difference in costs between case-control pairs	Median difference	2003	US dollar	Text	24691	7179	/	/	/	/	/	/	/	/
Dubberke 2008	US	Non-surgical	Both	CDI vs no CDI	Cost	Resulting attributable costs of CDAD over 180 days	The resulting median attributable costs of CDAD in nonsurgical inpatients per admission over 180 days attributable costs of CDAD calculated from the matched pairs When multiplied by the 390 CDAD admissions,	Mean difference	2003	US dollar	Text	24691	2799810	/	/	/	/	/	/	/	/
Dubberke 2008	US	Non-surgical	Both	CDI vs no CDI	Cost	Increase in costs over 180 days	Difference in costs between case-control pairs	Median difference	2003	%	Text	24691	48	/	/	/	/	/	/	/	/
Dubberke 2008	US	Non-surgical	Both	CDI vs no CDI	Cost	Increase in costs over 180 days	Difference in costs between case-control pairs	Mean difference	2003	%	Text	24691	53	/	/	/	/	/	/	/	/
Dubberke 2014	US	Recurrent CDI	Both	Re CDI	Cost	Total hospital costs over 180 days	All Re CDI cases, including nonzero and zero costs	Median		$	Text		10560				4333	23980	213	1014000	0.001
Dubberke 2014	US	Recurrent CDI	Both	Re CDI	Cost	Total hospital costs over 180 days, with nonzero costs	Nonzero Re CDI cases, the expected mean cost	Mean		$	Text		21942
Dubberke 2014	US	Recurrent CDI	Both	Re CDI	Cost	Total hospital costs over 180 days, with nonzero costs	Nonzero Re CDI cases, the expected overall mean cost for recurrent CDI	Mean		$	Text		19594
Dubberke 2014	US	Recurrent CDI	Both	No Re CDI	Cost	Total hospital costs over 180 days, with nonzero costs	Nonzero Re CDI cases, the expected mean cost	Mean		$	Text		20964
Dubberke 2014	US	Recurrent CDI	Both	No Re CDI	Cost	Total hospital costs over 180 days, with nonzero costs	Nonzero Re CDI cases, the expected overall mean cost for recurrent CDI	Mean		$	Text		8448
Dubberke 2014	US	Recurrent CDI	Both	RE CDI vs NON RE CDI	cost		The difference in overall mean costs between groups	Mean difference		$	Text		11146
Dubberke 2014	US	Recurrent CDI	Both	RE CDI vs NON RE CDI	Attributable cost of Re CDI	Attributable cost of Re CDI	Attributable cost of Re CDI, adjusted fro age, sex, race, BMI, MDC and comorbidities	Mean difference		$	Text		11631		8937	14588
Egorova 2015	US	Vascular surgery	Complicating	CDI	Cost	hospital cost		Median		$	table 3		34833				21660	59465
Egorova 2015	US	Vascular surgery	Complicating	No CDI	Cost	hospital cost		Median		$	table 3		12362				12353	35599
Egorova 2015	US	Vascular surgery	Complicating	CDI	LOS	LOS		Median		days	table 3		15				9	25
Egorova 2015	US	Vascular surgery	Complicating	No CDI	LOS	LOS		Median		days	table 3		8.3				4.6	13.6
Egorova 2015	US	Vascular surgery	Complicating	CDI vs. No CDI	cost	attributable hospital cost		Median		$	text		13471
Flagg 2014	US	Cardiac surgery	Complicating	CDI	charges	Hospital charges	Adjusted	Median		$	Table 4		193330
Flagg 2014	US	Cardiac surgery	Complicating	No CDI	charges	Hospital charges	Adjusted	Median		$	Table 4		112245
Flagg 2014	US	Cardiac surgery	Complicating	CDI	costs	hospital costs	Adjusted	Median		$	Table 4		65809
Flagg 2014	US	Cardiac surgery	Complicating	No CDI	costs	hospital costs	Adjusted	Median		$	Table 4		39094
Flagg 2014	US	Cardiac surgery	Complicating	CDI vs No CDI	costs	hospital costs	Adjusted	Median difference			Calculated		26715
Flagg 2014	US	Cardiac surgery	Complicating	CDI	los	LOS	Adjusted	Median		days	Table 4		21
Flagg 2014	US	Cardiac surgery	Complicating	No CDI	los	LOS	Adjusted	Median		days	Table 4		11
Glance 2011	US	Trauma	Complicating	CDI	LOS	LOS	NR	Median		days	Text		16	/	/	/	/	/	/	/	/
Glance 2011	US	Trauma	Complicating	no CDI	LOS	LOS	NR	Median		days	Text		6	/	/	/	/	/	/	/	/
Glance 2011	US	Trauma	Complicating	CDI vs no CDI	Incremental LOS	LOS	NR	Median		days	Calculated		10	/	/	/	/	/	/	/	/
Glance 2011	US	Trauma	Complicating	CDI	Cost	Cost	NR	Median		US dollar	table 5		33294	/	/	/	/	/	/	/	/
Glance 2011	US	Trauma	Complicating	no CDI	Cost	Cost	NR	Median		US dollar	table 5		12849	/	/	/	/	/	/	/	/
Glance 2011	US	Trauma	Complicating	CDI vs no CDI	Incremental cost	Cost	NR	Median		US dollar	Calculated		20445	/	/	/	/	/	/	/	/
Glance 2011	US	Trauma	Complicating	CDI vs no CDI	Incremental LOS	LOS	Adjusted	OR		days	Figure 4		2.22	/	2.03	2.42	/	/	/	/	/
Fuller 2009	US	General	Complicating	CDI	Incremental cost	Maryland		Coefficient		$	Table 1		16709	261
Fuller 2009	US	General	Complicating	CDI	Incremental cost	California		Coefficient		$	Table 2		25401	230
Jiang 2013	US	General	Complicating	CDI	Cost	Cost	used HCUP cost-to-charge ratios to convert total hospital charges to costs	Mean		US dollar	Table 2		34736	41656	/	/	/	/	/	/	<0.0001
Jiang 2013	US	General	Complicating	No CDI	Cost	Cost	used HCUP cost-to-charge ratios to convert total hospital charges to costs	Mean		US dollar	Table 2		17111	26505	/	/	/	/	/	/	<0.0001
Jiang 2013	US	General	Complicating	CDI vs no CDI	Cost	Cost	used HCUP cost-to-charge ratios to convert total hospital charges to costs	Mean		US dollar	Calculated		17625		/	/	/	/	/	/	<0.0001
Jiang 2013	US	General	Complicating	CDI	LOS	LOS	provided in the database	Mean		days	Table 2		18.9	21.7	/	/	/	/	/	/	<0.0001
Jiang 2013	US	General	Complicating	No CDI	LOS	LOS	provided in the database	Mean		days	Table 2		8.6	11.3	/	/	/	/	/	/	<0.0001
Jiang 2013	US	General	Complicating	CDI vs no CDI	LOS	LOS	provided in the database	Mean		days	Calculated		10.3		/	/	/	/	/	/	<0.0001
Jiang 2013	US	General	Complicating	CDI	Cost	Cost	used HCUP cost-to-charge ratios to convert total hospital charges to costs	Median		US dollar	Table 2		20562	/	/	/	/	/	/	/	<0.0001
Jiang 2013	US	General	Complicating	No CDI	Cost	Cost	used HCUP cost-to-charge ratios to convert total hospital charges to costs	Median		US dollar	Table 2		9512	/	/	/	/	/	/	/	<0.0001
Jiang 2013	US	General	Complicating	CDI vs no CDI	Cost	Cost	used HCUP cost-to-charge ratios to convert total hospital charges to costs	Median		US dollar	Calculated		11050	/	/	/	/	/	/	/	<0.0001
Jiang 2013	US	General	Complicating	CDI	LOS	LOS	provided in the database	Median		days	Table 2		13	/	/	/	/	/	/	/	<0.0001
Jiang 2013	US	General	Complicating	No CDI	LOS	LOS	provided in the database	Median		days	Table 2		5	/	/	/	/	/	/	/	<0.0001
Jiang 2013	US	General	Complicating	CDI vs no CDI	LOS	LOS	provided in the database	Median		days	Calculated		8	/	/	/	/	/	/	/	<0.0001
Kim 2012	US	Cystectomy	Complicating	CDI	Cost	Total costs	Total hospitalization costs were calculated by adjusting the charges using the cost-to-charge ratio as provided by the NIS	Mean		US dollar	Text		51919	/	45427	58411	/	/	/	/	<0.001
Kim 2012	US	Cystectomy	Complicating	No CDI	Cost	Total costs	Total hospitalization costs were calculated by adjusting the charges using the cost-to-charge ratio as provided by the NIS	Mean		US dollar	Text		29285	/	28352	30217	/	/	/	/	<0.001
Kim 2012	US	Cystectomy	Complicating	CDI vs no CDI	Incremental cost	Total costs	Total hospitalization costs were calculated by adjusting the charges using the cost-to-charge ratio as provided by the NIS	Mean difference		US dollar	Calculated		22634	/			/	/	/	/	<0.001
Kuntz 2012	US	General outpatient	Requiring	CDI outpatint	LOS	LOS	Cumulative days of hospitalization	Mean		days	Table 4		10	17
Kuntz 2012	US	General outpatient	Requiring	CDI inpatient	LOS	LOS	Cumulative days of hospitalization	Mean		days	Table 4		14.9	20.9
Kuntz 2012	US	General outpatient	Requiring	CDI outpatint	LOS	LOS	Outpatient visits	Mean		number of visits	Table 4		1.5	1.1
Kuntz 2012	US	General outpatient	Requiring	CDI inpatient	LOS	LOS	Outpatient visits	Mean		number of visits	Table 4		1.8	1.4
Kuntz 2012	US	General outpatient	Requiring	CDI outpatint	Cost	Total outpatient costs	Outpatient care costs	Mean		$	table 5		859.4	2049.4
Kuntz 2012	US	General outpatient	Requiring	CDI inpatient	Cost	Total outpaiient costs	Inpatient care costs	Mean		$	table 5		606.3	1944.5
Kuntz 2012	US	General outpatient	Requiring	CDI outpatint	Cost	Laboratory	Laboratory tests	Mean		$	table 5		7.9	14
Kuntz 2012	US	General outpatient	Requiring	CDI inpatient	Cost	Laboratory	Laboratory tests	Mean		$	table 5		14.7	17.7
Kuntz 2012	US	General outpatient	Requiring	CDI outpatint	Cost	Pharmacy	Pharmacy	Mean		$	table 5		424.3	1480.4
Kuntz 2012	US	General outpatient	Requiring	CDI inpatient	Cost	Pharmacy	Pharmacy	Mean		$	table 5		362.7	1428.1
Kuntz 2012	US	General outpatient	Requiring	CDI outpatint	Cost	Telephone encounters	Telephone encounters	Mean		$	table 5		21.8	64.8
Kuntz 2012	US	General outpatient	Requiring	CDI inpatient	Cost	Telephone encounters	Telephone encounters	Mean		$	table 5		8.9	41.4
Kuntz 2012	US	General outpatient	Requiring	CDI outpatint	Cost	Outpatient visits	Outpatient visits	Mean		$	table 5		323.2	1056.4
Kuntz 2012	US	General outpatient	Requiring	CDI inpatient	Cost	Outpatient visits	Outpatient visits	Mean		$	table 5		194.2	943.4
Kuntz 2012	US	General outpatient	Requiring	CDI outpatint	Cost	Emergency department	Emergency department	Mean		$	table 5		82.2	426.9
Kuntz 2012	US	General outpatient	Requiring	CDI inpatient	Cost	Emergency department	Emergency department	Mean		$	table 5		25.8	220
Kuntz 2012	US	General outpatient	Requiring	CDI outpatint	Cost	Total inpatient costs	Total inpatient care costs	Mean		$	table 5		837.4	4327.7
Kuntz 2012	US	General outpatient	Requiring	CDI inpatient	Cost	Total inpatient costs	Total inpatient care costs	Mean		$	table 5		10708.4	32389
Lagu 2014	US	Sepsis	Complicating	CDI	LOS	LOS	NR	Mean		days	Table 2		19.2	/	/	/	/	/	/	/	<0.01
Lagu 2014	US	Sepsis	Complicating	no CDI	LOS	LOS	NR	Mean		days	Table 2		14.2	/	/	/	/	/	/	/	<0.01
Lagu 2014	US	Sepsis	Complicating	CDI vs no CDI	LOS	LOS	NR	Difference		days	Table 2		5.1	/	4.4	5.7	/	/	/	/	<0.01
Lagu 2014	US	Sepsis	Complicating	CDI	Cost	Hospital costs	NR	Median		days	Table 2		26187	/	/	/	15117	46273	/	/	<0.01
Lagu 2014	US	Sepsis	Complicating	no CDI	Cost	Hospital costs	NR	Median		days	Table 2		19160	/	/	/	12392	33777	/	/	<0.01
Lagu 2014	US	Sepsis	Complicating	CDI vs no CDI	Cost	Hospital costs	NR	Difference		days	Table 2		5308	/	4521	6108	/	/	/	/	<0.01
Lagu 2014	US	Sepsis (survivors)	Complicating	CDI	LOS	LOS	NR	Mean		days	Table 2		18.6	/	/	/	/	/	/	/	<0.01
Lagu 2014	US	Sepsis (survivors)	Complicating	no CDI	LOS	LOS	NR	Mean		days	Table 2		13.6	/	/	/	/	/	/	/	<0.01
Lagu 2014	US	Sepsis (survivors)	Complicating	CDI vs no CDI	LOS	LOS	NR	Difference		days	Table 2		5.1	/	4.4	5.8	/	/	/	/	<0.01
Lagu 2014	US	Sepsis (survivors)	Complicating	CDI	Cost	Hospital costs	NR	Median		days	Table 2		24038	/	/	/	14169	41654	/	/	<0.01
Lagu 2014	US	Sepsis (survivors)	Complicating	no CDI	Cost	Hospital costs	NR	Median		days	Table 2		17811	/	/	/	11614	29298	/	/	<0.01
Lagu 2014	US	Sepsis (survivors)	Complicating	CDI vs no CDI	Cost	Hospital costs	NR	Difference		days	Table 2		4916	/	4088	5768	/	/	/	/	<0.01
Lawrence 2007	US	ICU	Both	CDI	LOS	LOS - ICU	Lengths of stay were defined as days elapsed from admission until discharge or until death if the patient died.	Median		days	Text		6.1	/	/	/	/	/	1	86	<0.001	P values for univariate comparison between patients with any CDAD and patients with no CDAD were calculated by the x2 test (for variables expressed as proportions) or the Mann-Whitney U test (for variables expressed as median values).
Lawrence 2007	US	ICU	Complicating	CDI	LOS	LOS - ICU	Lengths of stay were defined as days elapsed from admission until discharge or until death if the patient died.	Median		days	Text		14.9	/	/	/	/	/	1	86	<0.001	P values for univariate comparison between patients with any CDAD and patients with no CDAD were calculated by the x2 test (for variables expressed as proportions) or the Mann-Whitney U test (for variables expressed as median values).
Lawrence 2007	US	ICU	Both	No CDI	LOS	LOS - ICU	Lengths of stay were defined as days elapsed from admission until discharge or until death if the patient died.	Median		days	Text		3	/	/	/	/	/	1	106	<0.001	P values for univariate comparison between patients with any CDAD and patients with no CDAD were calculated by the x2 test (for variables expressed as proportions) or the Mann-Whitney U test (for variables expressed as median values).
Lawrence 2007	US	ICU	Both	CDI vs no CDI	LOS	LOS - ICU	Lengths of stay were defined as days elapsed from admission until discharge or until death if the patient died.	Median		days	Calculated		3.1
Lawrence 2007	US	ICU	Both	CDI	LOS	LOS - Hospital	Lengths of stay were defined as days elapsed from admission until discharge or until death if the patient died.	Median		days	Text		24.5	/	/	/	/	/	2	184	<0.001	P values for univariate comparison between patients with any CDAD and patients with no CDAD were calculated by the x2 test (for variables expressed as proportions) or the Mann-Whitney U test (for variables expressed as median values).
Lawrence 2007	US	ICU	Complicating	CDI	LOS	LOS - Hospital	Lengths of stay were defined as days elapsed from admission until discharge or until death if the patient died.	Median		days	Text		38.3	/	/	/	/	/	4	184	<0.001	P values for univariate comparison between patients with any CDAD and patients with no CDAD were calculated by the x2 test (for variables expressed as proportions) or the Mann-Whitney U test (for variables expressed as median values).
Lawrence 2007	US	ICU	Both	No CDI	LOS	LOS - Hospital	Lengths of stay were defined as days elapsed from admission until discharge or until death if the patient died.	Median		days	Text		10.1	/	/	/	/	/	1	397	<0.001	P values for univariate comparison between patients with any CDAD and patients with no CDAD were calculated by the x2 test (for variables expressed as proportions) or the Mann-Whitney U test (for variables expressed as median values).
Lawrence 2007	US	ICU	Both	CDI vs no CDI	LOS	LOS - Hospital	Lengths of stay were defined as days elapsed from admission until discharge or until death if the patient died.	Median		days	Calculated		14.4
Lawrence 2007	US	ICU	Both	CDI	Cost	Costs- during ICU stay	Total hospital costs were obtainedfrom the hospital’s financial accounting system and converted to 2002 US dollars. The ICU costs were estimated by dividing total hospital costs by the length of hospital stay and multiplying the dividend by the length of ICU stay.	Median		US dollar 2002	Text		11353	/	/	/	/	/	2061	175878	<0.001	P values for univariate comparison between patients with any CDAD and patients with no CDAD were calculated by the x2 test (for variables expressed as proportions) or the Mann-Whitney U test (for variables expressed as median values).
Lawrence 2007	US	ICU	Complicating	CDI	Cost	Costs- during ICU stay	Total hospital costs were obtainedfrom the hospital’s financial accounting system and converted to 2002 US dollars. The ICU costs were estimated by dividing total hospital costs by the length of hospital stay and multiplying the dividend by the length of ICU stay.	Median		US dollar 2002	Text		25092	/	/	/	/	/	2497	175878	<0.001	P values for univariate comparison between patients with any CDAD and patients with no CDAD were calculated by the x2 test (for variables expressed as proportions) or the Mann-Whitney U test (for variables expressed as median values).
Lawrence 2007	US	ICU	Both	No CDI	Cost	Costs- during ICU stay	Total hospital costs were obtainedfrom the hospital’s financial accounting system and converted to 2002 US dollars. The ICU costs were estimated by dividing total hospital costs by the length of hospital stay and multiplying the dividend by the length of ICU stay.	Median		US dollar 2002	Text		6028	/	/	/	/	/	987	255941	<0.001	P values for univariate comparison between patients with any CDAD and patients with no CDAD were calculated by the x2 test (for variables expressed as proportions) or the Mann-Whitney U test (for variables expressed as median values).
Lawrence 2007	US	ICU	Both	CDI vs no CDI	Cost	Costs- during ICU stay	Total hospital costs were obtainedfrom the hospital’s financial accounting system and converted to 2002 US dollars. The ICU costs were estimated by dividing total hospital costs by the length of hospital stay and multiplying the dividend by the length of ICU stay.	Median		US dollar 2002	Calculated		5325
Lawrence 2007	US	ICU	Both	CDI	Cost	Costs- during entire hospital stay	Total hospital costs were obtainedfrom the hospital’s financial accounting system and converted to 2002 US dollars. The ICU costs were estimated by dividing total hospital costs by the length of hospital stay and multiplying the dividend by the length of ICU stay.	Median		US dollar 2002	Text		45910	/	/	/	/	/	5936	271024	<0.001	P values for univariate comparison between patients with any CDAD and patients with no CDAD were calculated by the x2 test (for variables expressed as proportions) or the Mann-Whitney U test (for variables expressed as median values).
Lawrence 2007	US	ICU	Complicating	CDI	Cost	Costs- during entire hospital stay	Total hospital costs were obtainedfrom the hospital’s financial accounting system and converted to 2002 US dollars. The ICU costs were estimated by dividing total hospital costs by the length of hospital stay and multiplying the dividend by the length of ICU stay.	Median		US dollar 2002	Text		68036	/	/	/	/	/	7991	271024	<0.001	P values for univariate comparison between patients with any CDAD and patients with no CDAD were calculated by the x2 test (for variables expressed as proportions) or the Mann-Whitney U test (for variables expressed as median values).
Lawrence 2007	US	ICU	Both	No CDI	Cost	Costs- during entire hospital stay	Total hospital costs were obtainedfrom the hospital’s financial accounting system and converted to 2002 US dollars. The ICU costs were estimated by dividing total hospital costs by the length of hospital stay and multiplying the dividend by the length of ICU stay.	Median		US dollar 2002	Text		18620	/	/	/	/	/	1668	334523	<0.001	P values for univariate comparison between patients with any CDAD and patients with no CDAD were calculated by the x2 test (for variables expressed as proportions) or the Mann-Whitney U test (for variables expressed as median values).
Lawrence 2007	US	ICU	Both	CDI vs no CDI	Cost	Costs- during entire hospital stay	Total hospital costs were obtainedfrom the hospital’s financial accounting system and converted to 2002 US dollars. The ICU costs were estimated by dividing total hospital costs by the length of hospital stay and multiplying the dividend by the length of ICU stay.	Median		US dollar 2002	Calculated		27290
Lawrence 2007	US	ICU	Both	CDI vs no CDI	LOS	Incremental LOS	multivariable linear regression modeling	Adjusted OR		-	Text		1.24	/	1.07	1.44	/	/	/	/	/
Lawrence 2007	US	ICU	Both	CDI vs no CDI	Cost	Incremental cost	multivariable linear regression modeling	Adjusted OR		-	Text		1.18	/	0.995	1.39	/	/	/	/	/
Lemaire 2015	US	Cardiac surgery (CABG)	Complicating	with CDI	LOS	LOS		Median		days	text		19
Lemaire 2015		Cardiac surgery (CABG)	Complicating	without CDI	LOS	LOS		Median		days	text		7
Lemaire 2015	US	Cardiac surgery (VS)	Complicating	with CDI	LOS	LOS		Median		days	text		24
Lemaire 2015		Cardiac surgery (VS)	Complicating	without CDI	LOS	LOS		Median		days	text		8
Lemaire 2015	US	Cardiac surgery (CABG)	Complicating	with CDI	Cost	hospital cost		Median		$	text		65535
Lemaire 2015		Cardiac surgery (CABG)	Complicating	without CDI	Cost	Hospital costs		Median		$	text		33105
Lemaire 2015		Cardiac surgery (CABG)	Complicating	CDI vs no CDI	Cost	Incremental cost		Median difference			Calculated		32430
Lemaire 2015	US	Cardiac surgery (VS)	Complicating	with CDI	Cost	hospital cost		Median		$	text		95699
Lemaire 2015		Cardiac surgery (VS)	Complicating	without CDI	Cost	Hospital costs		Median		$	text		41876
Lemaire 2015		Cardiac surgery (VS)	Complicating	CDI vs. No CDI	Cost	Incremental cost		Median difference			Calculated		53823
Lesperance 2011	US	Elective colonic resection	Complicating	CDI	LOS	LOS		Mean		days			22.6
Lesperance 2011	US	Elective colonic resection	Complicating	no CDI	LOS	LOS		Mean		days			10.9
Lesperance 2011	US	Elective colonic resection	Complicating	CDI	Charges	Total hospital charges		Mean		$			134206
Lesperance 2011	US	Elective colonic resection	Complicating	no CDI	Charges	Total hospital charges		Mean		$			62275
Lesperance 2011	US	Elective colonic resection	Complicating	CDI vs no CDI	Charges	Total hospital charges		Mean difference		$	Calculated		71931
Lipp 2012	US	General	Complicating	CDI vs no CDI	LOS	Incremental LOS	reported in the database	Mean		days	Table 2		11.98	/	/	/	/	/	/	/	<0.0001
Lipp 2012	US	General	Complicating	CDI vs no CDI	Cost	Incremental hospital cost per infection(adjusted by cost to charge ratios)	total charges are reported in the SPARCS database	Mean		US dollar	Text		29000	/	/	/	/	/	/	/	<0.0001
Maltenfort 2013	US	Arthroplasty	Both	CDI	LOS	LOS	NR	Median		days	Text		10	/	/	/	7	17	/	/	<0.001
Maltenfort 2013	US	Arthroplasty	Both	No CDI	LOS	LOS	NR	Median		days	Text		3	/	/	/	3	4	/	/	<0.001
Maltenfort 2013	US	Arthroplasty	Both	CDI	Hospital charge	Hospital charge	Total hospital charges in various years were adjusted to 2010 USD using government estimates of inflation posted on the Bureau of Labor Statistics website	Median		US dollar 2010	Text		77782	/	/	/	48110	130889	/	/	<0.001
Maltenfort 2013	US	Arthroplasty	Both	No CDI	Hospital charge	Hospital charge	Total hospital charges in various years were adjusted to 2010 USD using government estimates of inflation posted on the Bureau of Labor Statistics website	Median		US dollar 2010	Text		38470	/	/	/	/	/	/	/	<0.001
Maltenfort 2013	US	Arthroplasty	Both	CDI vs no CDI	LOS	LOS	NR	Median		days	Text		7	/	/	/	/		/	/	<0.001	Taken from abstract
Maltenfort 2013	US	Arthroplasty	Both	CDI vs no CDI	Hospital charge	Incremental hospital charges	Total hospital charges in various years were adjusted to 2010 USD using government estimates of inflation posted on the Bureau of Labor Statistics website	Median		US dollar 2010	Text		40000	/	/	/	/		/	/	<0.001	Taken from abstract
McGlone 2012	US	General	Complicating	CDI	Cost	Cost-hospital perspective-6days LOS	Baseline secondary recurrence rate	Median		US dollar 2010	Table 2		9179		7833	11047
McGlone 2012	US	General	Complicating	CDI	Cost	Cost-hospital perspective-10 days LOS	Baseline secondary recurrence rate	Median		US dollar 2010	Table 2		10187		8684	12249
McGlone 2012	US	General	Complicating	CDI	Cost	Cost-hospital perspective-14 days LOS	Baseline secondary recurrence rate	Median		US dollar 2010	Table 2		11175		9398	13651
McGlone 2012	US	General	Complicating	CDI	Cost	Cost- thirdparty payer perspective	Baseline secondary recurrence rate	Median		US dollar 2010	Table 2		10123		8711	12369
McGlone 2012	US	General	Complicating	CDI	Cost	Cost- societal perspective-6 days LOS	Baseline secondary recurrence rate	Median		US dollar 2010	Table 2		14726		10491	20724
McGlone 2012	US	General	Complicating	CDI	Cost	Cost- societal perspective-10 days LOS	Baseline secondary recurrence rate	Median		US dollar 2010	Table 2		14732		10578	20849
McGlone 2012	US	General	Complicating	CDI	Cost	Cost- societal perspective-14 days LOS	Baseline secondary recurrence rate	Median		US dollar 2010	Table 2		14783		10662	21065
Nguyen 2008	US	Crohn's disease	Complicating	CDI vs no CDI	LOS	Incremental LOS	Multiple linear regression, prolonged % of the average LOS	%		-	Text		65	/	57	74	/	/	/	/	/	adjustment for age, gender, health insurance payer, comorbidity, and hospital characteristics,
Nguyen 2008	US	Crohn's disease	Complicating	CDI vs no CDI	Hospital charge	Incremental hospital charge	Multiple linear regression, increase % of the average costs	%		-	Text		63	/	53	73	/	/	/	/	/	adjustment for age, gender, health insurance payer, comorbidity, hospital characteristics, and whether surgery was performed
Nguyen 2008	US	Ulcerative colitis	Complicating	CDI vs no CDI	LOS	Incremental LOS	Multiple linear regression, prolonged % of the average LOS	%		-	Text		46	/	41	51	/	/	/	/	/	adjustment for age, gender, health insurance payer, comorbidity, and hospital characteristics,
Nguyen 2008	US	Ulcerative colitis	Complicating	CDI vs no CDI	Hospital charge	Incremental hospital charge	Multiple linear regression, increase % of the average costs	%		-	Text		46	/	37	55	/	/	/	/	/	adjustment for age, gender, health insurance payer, comorbidity, hospital characteristics, and whether surgery was performed
Nguyen 2008	US	Crohn's disease	Complicating	CDI	LOS	LOS	NR	Mean		days	Text		9.5	/	/	/	/	/	/	/	<0.0001
Nguyen 2008	US	Crohn's disease	Complicating	no CDI	LOS	LOS	NR	Mean		days	Text		5.7	/	/	/	/	/	/	/	<0.0001
Nguyen 2008	US	Ulcerative colitis	Complicating	CDI	LOS	LOS	NR	Mean		days	Text		9.9	/	/	/	/	/	/	/	<0.0001
Nguyen 2008	US	Ulcerative colitis	Complicating	no CDI	LOS	LOS	NR	Mean		days	Text		6.7	/	/	/	/	/	/	/	<0.0001
Nguyen 2008	US	Crohn's disease	Complicating	CDI	Hospital charge	Hospitalisation charges	NR	Mean		US dollar 2005	Text		34024	/	/	/	/	/	/	/	<0.0001
Nguyen 2008	US	Crohn's disease	Complicating	no CDI	Hospital charge	Hospitalisation charges	NR	Mean		US dollar 2005	Text		20376	/	/	/	/	/	/	/	<0.0001
Nguyen 2008	US	Ulcerative colitis	Complicating	CDI	Hospital charge	Hospitalisation charges	NR	Mean		US dollar 2005	Text		35606	/	/	/	/	/	/	/	<0.0001
Nguyen 2008	US	Ulcerative colitis	Complicating	no CDI	Hospital charge	Hospitalisation charges	NR	Mean		US dollar 2005	Text		23856	/	/	/	/	/	/	/	<0.0001
Nguyen 2009	US	Crohn's disease	Complicating	CDI vs no CDI	LOS	LOS	NR	Mean		days	Calculated		11750
Nguyen 2009	US	Ulcerative colitis	Complicating	CDI vs no CDI	LOS	LOS	NR	Mean		days	Calculated		12106
Nguyen 2009	US	Crohn's disease	Complicating	CDI vs no CDI	Hospital charge	Hospitalisation charges	NR	Mean		US dollar 2006	Calculated		-356
Nguyen 2009	US	Ulcerative colitis	Complicating	CDI vs no CDI	Hospital charge	Hospitalisation charges	NR	Mean		US dollar 2006	Calculated		12462
Nylund 2011	US	Children	Both	CDI	LOS	LOS	1997	Median		$	Table 2		5				3	14
Nylund 2011	US	Children	Both	No CDI	LOS	LOS	1997	Median		$	Table 2		2				1	3
Nylund 2011	US	Children	Both	CDI	Hospital charge	Hospital charge	1997	Median		$	Table 2		6				3	15
Nylund 2011	US	Children	Both	No CDI	Hospital charge	Hospital charge	1997	Median		$	Table 2		2				1	3
Nylund 2011	US	Children	Both	CDI	LOS	LOS	2000	Median		$	Table 2		6				3	14
Nylund 2011	US	Children	Both	No CDI	LOS	LOS	2000	Median		$	Table 2		2				1	3
Nylund 2011	US	Children	Both	CDI	Hospital charge	Hospital charge	2000	Median		$	Table 2		6				3	15
Nylund 2011	US	Children	Both	No CDI	Hospital charge	Hospital charge	2000	Median		$	Table 2		2				1	3
Nylund 2011	US	Children	Both	CDI	LOS	LOS	2003	Median		$	Table 2		23036				9542	78633
Nylund 2011	US	Children	Both	No CDI	LOS	LOS	2003	Median		$	Table 2		8667				5175	15840
Nylund 2011	US	Children	Both	CDI	Hospital charge	Hospital charge	2003	Median		$	Table 2		30317				10232	88199
Nylund 2011	US	Children	Both	No CDI	Hospital charge	Hospital charge	2003	Median		$	Table 2		9014				5404	16551
Nylund 2011	US	Children	Both	CDI	LOS	LOS	2006	Median		$	Table 2		28724				11765	87635
Nylund 2011	US	Children	Both	No CDI	LOS	LOS	2006	Median		$	Table 2		10015				5938	18538
Nylund 2011	US	Children	Both	CDI	Hospital charge	Hospital charge	2006	Median		$	Table 2		31957				12263	99488
Nylund 2011	US	Children	Both	No CDI	Hospital charge	Hospital charge	2006	Median		$	Table 2		10893				6414	20217
O'Brien 2007	US	General	Requiring-primary	CDI vs no CDI	LOS	LOS	NR	Mean		days	Table 3		6.4	/	/	/	/	/	/	/	/
O'Brien 2007	US	General	Requiring-primary	CDI vs no CDI	Hospital costs per stay	Incremental cost due to CDAD	Adjusted by all-patient refined diagnosis-related group assignment and severity level.	Mean		US dollar 2005	Table 3		10212	15899	/	/	/	/	/	/	/
O'Brien 2007	US	General	Requiring-primary		Hospital costs per stay	Incremental cost due to CDAD		Median					5961
O'Brien 2007	US	General	Requiring-secondary		Hospital costs per stay	Incremental cost due to CDAD		Mean					13675	30039
O'Brien 2007	US	General	Requiring-secondary		Hospital costs per stay	Incremental cost due to CDAD		Median					5442
O'Brien 2007	US	General	Requiring-rehospitalization		Hospital costs per patient			Mean					13909	28444
O'Brien 2007	US	General	Requiring		Hospital cost per stay			Mean					12095
Pakyz 2011	US	General	Complicating	CDI	Cost	Total hospital costs	Unadjusted	Mean		US dollar 2007	Text		56407	61299	/	/	/	/	/	/	<0.001
Pakyz 2011	US	General	Complicating	no CDI	Cost	Total hospital costs	Unadjusted	Mean		US dollar 2007	Text		29237	45171	/	/	/	/	/	/	<0.001
Pakyz 2011	US	General	Complicating	CDI vs no CDI	Cost	Total hospital costs	Unadjusted	Mean		US dollar 2007	Calculated		27170
Pakyz 2011	US	General	Complicating	CDI	LOS	LOS	Unadjusted	Mean		days	Text		21.2	16	/	/	/	/	/	/	<0.001
Pakyz 2011	US	General	Complicating	no CDI	LOS	LOS	Unadjusted	Mean		days	Text		10.1	11.7	/	/	/	/	/	/	<0.001
Pakyz 2011	US	General	Complicating	CDI vs no CDI	LOS	LOS	Unadjusted	Mean		days	Calculated		11.1
Pakyz 2011	US	General	Complicating	CDI	Cost	Total hospital costs	Unadjusted	Median		US dollar 2007	Text		34505	/	/	/	19519	77150	/	/	<0.001
Pakyz 2011	US	General	Complicating	no CDI	Cost	Total hospital costs	Unadjusted	Median		US dollar 2007	Text		13194	/	/	/	6603	30997	/	/	<0.001
Pakyz 2011	US	General	Complicating	CDI vs no CDI	Cost	Total hospital costs	Unadjusted	Median		US dollar 2007	Calculated		21311
Pakyz 2011	US	General	Complicating	CDI	LOS	LOS	Unadjusted	Median		days	Text		16	/	/	/	10	28	/	/	<0.001
Pakyz 2011	US	General	Complicating	no CDI	LOS	LOS	Unadjusted	Median		days	Text		6	/	/	/	3	12	/	/	<0.001
Pakyz 2011	US	General	Complicating	CDI vs no CDI	LOS	LOS	Unadjusted	Median		days	Calculated		10
Pakyz 2011	US	General	Complicating	CDI	Cost	Total hospital costs	Adjusted	Mean		US dollar 2007	Text		55769	/	55369	56168	/	/	/	/	<0.001
Pakyz 2011	US	General	Complicating	no CDI	Cost	Total hospital costs	Adjusted	Mean		US dollar 2007	Text		28609	/	28330	28888	/	/	/	/	<0.001
Pakyz 2011	US	General	Complicating	CDI vs no CDI	Cost	Total hospital costs	Adjusted	Mean difference			Calculated		27160
Pakyz 2011	US	General	Complicating	CDI	LOS	LOS	Adjusted	Mean		days	Text		21.1	/	21	21.2	/	/	/	/	<0.001
Pakyz 2011	US	General	Complicating	no CDI	LOS	LOS	Adjusted	Mean		days	Text		10	/	9.9	10.1	/	/	/	/	<0.001
Pakyz 2011	US	General	Complicating	CDI vs no CDI	LOS	LOS	Adjusted	Mean		days	Calculated		11.1
Pakyz 2011	US	General	Complicating	CDI-Metronidazole alone (n=4069)	cost	Total hospital costs		Mean			Text		32548	30976
Pakyz 2011	US	General	Complicating	CDI-vancomycin alone(n=272)	cost	Total hospital costs		Mean			Text		29260	29968
Pakyz 2011	US	General	Complicating	CDI-MbeforeV(n=3691)	cost	Total hospital costs		Mean			Text		68555	69533
Pakyz 2011	US	General	Complicating	CDI-VbeforeM(n=5103)	cost	Total hospital costs		Mean			Text		82792	74393
Pakyz 2011	US	General	Complicating	CDI-V&M(2063)	cost	Total hospital costs		Mean			Text		52508	55083
Pant 2012	US	Organ transplant	Both	CDI vs no CDI	LOS	Incremental LOS	NR	Median		days	Text		9.6	/	9.3	9.9	/	/	/	/	<0.001
Pant 2012	US	Organ transplant	Both	CDI vs no CDI	Charges	Incremental charges	NR	Mean difference		US dollar	Text		69647	/	66190	73104	/	/	/	/	<0.001
Pant 2012	US	Organ transplant	Both	Solid organ transplant only	Charges	Hospital charges		Mean		US dollar	Table 2		31488	69763
Pant 2012	US	Organ transplant	Both	SOT +CDI	Charges	Hospital charges	Unadjusted	Mean		US dollar	Table 2		53808	134072
Pant 2012	US	Organ transplant	Both	CDI ONLY	Charges	Hospital charges	Unadjusted	Mean		US dollar	Table 2		37917	62242
Pant 2012	US	Organ transplant	Both	CDI vs no CDI	Charges	Incremental charges	Unadjusted	Mean			Calculated		22320
Pant 2012 (2)	US	Renal disease	Both	CDI vs no CDI	LOS	incremental LOS	GLM	Beta estimate		days	Text		9.4	/	9.2	9.5	/	/	/	/	<0.001
Pant 2012 (2)	US	Renal disease	Both	CDI vs no CDI	Charges	Incremental hospital charge	GLM	Beta estimate		US dollar	Text		62824	/	61615	64033	/	/	/	/	<0.001
Pant 2012 (2)	US	Renal disease	Both	ESRD ONLY\	Charges	Hospital charges		Mean		US dollar	Table 1		56663
Pant 2012 (2)	US	Renal disease	Both	ESRD+CDI	Charges	Hospital charges	Unadjusted	Mean		US dollar	Table 1		124846
Pant 2012 (2)	US	Renal disease	Both	CDI ONLY	Charges	Hospital charges	Unadjusted	Mean		US dollar	Table 1		79327
Pant 2012 (2)	US	Renal disease	Both	CDI vs no CDI	Charges	Incremental charges	Unadjusted	Mean			Calculated		68183
Pant 2013	US	IBD	Both	CDI	LOS	LOS	provided in the database	Mean		days	Table 2		8.2	/	/	/	/	/	/	/	<0.001
Pant 2013	US	IBD	Both	No CDI	LOS	LOS	provided in the database	Mean		days	Table 2		6	/	/	/	/	/	/	/	<0.001
Pant 2013	US	IBD	Both	CDI	Hospital charge	Total hospital charges	provided in the database	Mean		US dollar	Table 2		45126	/	/	/	/	/	/	/	<0.001
Pant 2013	US	IBD	Both	No CDI	Hospital charge	Total hospital charges	provided in the database	Mean		US dollar	Table 2		34703	/	/	/	/	/	/	/	<0.001
Pant 2013	US	IBD	Requiring	CDI vs no CDI	LOS	Incremental LOS	Regression, adjusted for age, Elixhauser comorbidity index, insurance status, patient residence, and race.	Beta estimate		-	Table 3		2.1	/	1.4	2.8	/	/	/	/	/
Pant 2013	US	IBD	Requiring	CDI vs no CDI	Hospital charge	Incremental total hospital charges	Regression, adjusted for age, Elixhauser comorbidity index, insurance status, patient residence, and race.	Mean		US dollar	Table 3		11506	/	6192	16820	/	/	/	/	/
Pant 2013	US	IBD	Both	CDI vs no CDI	LOS	Incremental LOS	Regression, adjusted for age, Elixhauser comorbidity index, insurance status, patient residence, and race.	Beta estimate		-	Table 3		3.9	/	3.2	4.7	/	/	/	/	/
Pant 2013	US	IBD	Both	CDI vs no CDI	Hospital charge	Incremental total hospital charges	Regression, adjusted for age, Elixhauser comorbidity index, insurance status, patient residence, and race.	Mean		US dollar	Table 3		35572	/	29276	41868	/	/	/	/	/
Pant 2013	US	IBD	Both	CDI vs no CDI	LOS	Incremental LOS	Univariate analysis	Mean		days	Text		2.2	/	1.5	2.8	/	/	/	/	/
Pant 2013	US	IBD	Both	CDI vs no CDI	Hospital charge	Incremental total hospital charges	Univariate analysis	Mean		US dollar	Text		10423	/	5959	14887	/	/	/	/	/
Peery 2012	US	General	Requiring	CDI	Cost	Aggregate charges/Median costs?	Estimated by adjusting total hospital charges for entire hospital stay by using cost-to-charge ratio and did not include Doctors’ fees or costs experienced by the patient, such as deductibles or co-payments are not included.	Median		US dollar			6774	/	/	/	/	/	/	/	/
Peery 2012	US	General	Requiring	CDI	LOS	LOS		Median		days			5	/	/	/	/	/	/	/	/
Quimbo 2013	US	Immunocompromised	Complicating	CDI	LOS	Index hospital LOS		Mean		days	Table 4		22.1		20.6	23.7
Quimbo 2013	US	Immunocompromised	Complicating	no CDI	LOS	Index hospital LOS		Mean		days	Table 4		13.7		12.7	14.7
Quimbo 2013	US	Immunocompromised	Complicating	CDI vs no CDI	LOS	Incremental LOS		Mean difference		days	Table 4		8.4		7.9	9
Quimbo 2013	US	Immunocompromised	Complicating	CDI	cost	All cause index hospitalization cost		Mean		US dollar 2011	Table 4		69588		62438	77557
Quimbo 2013	US	Immunocompromised	Complicating	no CDI	cost	All cause index hospitalization cost		Mean		US dollar 2011	Table 4		37794		33935	42092
Quimbo 2013	US	Immunocompromised	Complicating	CDI vs no CDI	cost	Incremental total cost:Incremental post index discharge cost burden	GLM	Mean difference		US dollar 2011	Table 4		31794		28503	35465
Quimbo 2013	US	CDAD Histroy	Requiring	CDI	LOS	Index hospital LOS		Mean		days	Table 4		8.9		7.2	11
Quimbo 2013	US	CDAD Histroy	Requiring	no CDI	LOS	Index hospital LOS		Mean		days	Table 4		6		4.9	7.4
Quimbo 2013	US	CDAD Histroy	Requiring	CDI vs no CDI	LOS	Incremental LOS		Mean difference		days	Table 4		2.9		2.4	3.6
Quimbo 2013	US	CDAD Histroy	Requiring	CDI	cost	All cause index hospitalization cost		Mean		US dollar 2011	Table 4		49028		34638	69398
Quimbo 2013	US	CDAD Histroy	Requiring	CDI vs no CDI	cost	All cause index hospitalization cost		Mean		US dollar 2011	Table 4		20987		14977	29410
Quimbo 2013	US	CDAD Histroy	Requiring	CDI vs no CDI	cost	Incremental total cost:Incremental post index discharge cost burden	GLM	Mean difference		US dollar 2011	Table 4		28041		19661	39988
Quimbo 2013	US	Concomitant Antibiotic Use	Complicating	CDI	LOS	Index hospital LOS		Mean		days	Table 4		17.9		17	18.9
Quimbo 2013	US	Concomitant Antibiotic Use	Complicating	no CDI	LOS	Index hospital LOS		Mean		days	Table 4		10.1		9.6	10.6
Quimbo 2013	US	Concomitant Antibiotic Use	Complicating	CDI vs no CDI	LOS	Incremental LOS		Mean difference		days	Table 4		7.8		7.4	8.3
Quimbo 2013	US	Concomitant Antibiotic Use	Complicating	CDI	cost	All cause index hospitalization cost		Mean		US dollar 2011	Table 4		60731		55912	65966
Quimbo 2013	US	Concomitant Antibiotic Use	Complicating	no CDI	cost	All cause index hospitalization cost		Mean		US dollar 2011	Table 4		24419		22641	26336
Quimbo 2013	US	Concomitant Antibiotic Use	Complicating	CDI vs no CDI	cost	Incremental total cost:Incremental post index discharge cost burden	GLM	Mean difference		US dollar 2011	Table 4		36313		33271	39631
Quimbo 2013	US	Renal Impairment	Complicating	CDI	LOS	Index hospital LOS		Mean		days	Table 4		37.5		35.5	39.6
Quimbo 2013	US	Renal Impairment	Complicating	no CDI	LOS	Index hospital LOS		Mean		days	Table 4		20.2		19.2	21.3
Quimbo 2013	US	Renal Impairment	Complicating	CDI vs no CDI	LOS	Incremental LOS		Mean difference		days	Table 4		17.3		16.4	18.3
Quimbo 2013	US	Renal Impairment	Complicating	CDI	cost	All cause index hospitalization cost		Mean		US dollar 2011	Table 4		190214		173665	208340
Quimbo 2013	US	Renal Impairment	Complicating	no CDI	cost	All cause index hospitalization cost		Mean		US dollar 2011	Table 4		74581		68433	81282
Quimbo 2013	US	Renal Impairment	Complicating	CDI vs no CDI	cost	Incremental total cost:Incremental post index discharge cost burden	GLM	Mean difference		US dollar 2011	Table 4		115632		105231	127058
Quimbo 2013	US	IBD	Complicating	CDI	LOS	Index hospital LOS		Mean		days	Table 4		12.8		11.6	14.2
Quimbo 2013	US	IBD	Complicating	no CDI	LOS	Index hospital LOS		Mean		days	Table 4		9.6		8.7	10.5
Quimbo 2013	US	IBD	Complicating	CDI vs no CDI	LOS	Incremental LOS		Mean difference		days	Table 4		3.3		2.9	3.7
Quimbo 2013	US	IBD	Complicating	CDI	cost	All cause index hospitalization cost		Mean		US dollar 2011	Table 4		39737		33955	46502
Quimbo 2013	US	IBD	Complicating	no CDI	cost	All cause index hospitalization cost		Mean		US dollar 2011	Table 4		28558		24642	33096
Quimbo 2013	US	IBD	Complicating	no CDI	cost	Incremental total cost:Incremental post index discharge cost burden	GLM	Mean difference		US dollar 2011	Table 4		11179		9313	13406
Quimbo 2013	US	Elderly	Complicating	CDI	LOS	Index hospital LOS		Mean		days	Table 4		18.8		18.2	19.5
Quimbo 2013	US	Elderly	Complicating	no CDI	LOS	Index hospital LOS		Mean		days	Table 4		11		10.6	11.4
Quimbo 2013	US	Elderly	Complicating	CDI vs no CDI	LOS	Incremental LOS		Mean difference		days	Table 4		7.8		7.5	8.1
Quimbo 2013	US	Elderly	Complicating	CDI	cost	All cause index hospitalization cost		Mean		US dollar 2011	Table 4		78467		74255	82919
Quimbo 2013	US	Elderly	Complicating	no CDI	cost	All cause index hospitalization cost		Mean		US dollar 2011	Table 4		35219		33341	37203
Quimbo 2013	US	Elderly	Complicating	CDI vs no CDI	cost	Incremental total cost:Incremental post index discharge cost burden	GLM	Mean difference		US dollar 2011	Table 4		43248		40913	45716
Reed 2008	US	Congestive Heart Failure	Complicating	CDI	LOS	LOS		Mean		$	Figure 1		9.7	7
Reed 2008	US	Congestive Heart Failure	Complicating	no CDI	LOS	LOS		Mean		$	Figure 1		5.2	3.9
Reed 2008	US	Congestive Heart Failure	Complicating	CDI	Charges	Charges		Mean		$	Figure 1		12487	11727
Reed 2008	US	Congestive Heart Failure	Complicating	no CDI	Charges	Charges		Mean		$	Figure 1		6275	5542
Reed 2008	US	Major bowel procedures	Complicating	CDI	LOS	LOS		Mean		$	Figure 1		20.9	11.3
Reed 2008	US	Major bowel procedures	Complicating	no CDI	LOS	LOS		Mean		$	Figure 1		9.9	7
Reed 2008	US	Major bowel procedures	Complicating	CDI	Charges	Charges		Mean		$	Figure 1		39875	26521
Reed 2008	US	Major bowel procedures	Complicating	no CDI	Charges	Charges		Mean		$	Figure 1		18290	15389
Reed 2008	US	Digestive disorders	Complicating	CDI	LOS	LOS		Mean		$	Figure 1		6.9	5.2
Reed 2008	US	Digestive disorders	Complicating	no CDI	LOS	LOS		Mean		$	Figure 1		3.8	3.5
Reed 2008	US	Digestive disorders	Complicating	CDI	Charges	Charges		Mean		$	Figure 1		7690	6836
Reed 2008	US	Digestive disorders	Complicating	no CDI	Charges	Charges		Mean		$	Figure 1		4581	4024
Reed 2008	US	OR procedure for infectious /parasitic dieases	Complicating	CDI	LOS	LOS		Mean		$	Figure 1		14.7	8.6
Reed 2008	US	OR procedure for infectious /parasitic dieases	Complicating	no CDI	LOS	LOS		Mean		$	Figure 1		12.5	10
Reed 2008	US	OR procedure for infectious /parasitic dieases	Complicating	CDI	Charges	Charges		Mean		$	Figure 1		30098	21603
Reed 2008	US	OR procedure for infectious /parasitic dieases	Complicating	no CDI	Charges	Charges		Mean		$	Figure 1		23760	24863
Reed 2008	US	Septicemia	Complicating	CDI	LOS	LOS		Mean		$	Figure 1		10.7	7.6
Reed 2008	US	Septicemia	Complicating	no CDI	LOS	LOS		Mean		$	Figure 1		6.4	5.2
Reed 2008	US	Septicemia	Complicating	CDI	Charges	Charges		Mean		$	Figure 1		18960	17446
Reed 2008	US	Septicemia	Complicating	no CDI	Charges	Charges		Mean		$	Figure 1		11215	11492
Sammons 2013	US	Children	Both	CDI	LOS	LOS	LOS after matching	Median		days	Text		10	/	/	/	5	23	/	/	/
Sammons 2013	US	Children	Both	No CDI	LOS	LOS	LOS after matching	Median		days	Text		4	/	/	/	3	7	/	/	/
Sammons 2013	US	Children	Both	CDI vs no CDI	LOS	Incremental LOS	Difference in LOS after model adjustement	Mean		days	Text		12.19	/	10.56	13.81	/	/	/	/	/
Sammons 2013	US	Children	Both	CDI vs no CDI	Cost	Incremental cost	Difference in cost after model adjustement	Mean		US dollar	Text		48500	/	42300	54800	/	/	/	/	/
Sammons 2013	US	Children	Complicating	CDI	LOS	LOS	LOS after matching	Median		days	Text		23	/	/	/	12	44	/	/	/
Sammons 2013	US	Children	Requiring	CDI	LOS	LOS	LOS after matching	Median		days	Text		6	/	/	/	4	13	/	/	/
Sammons 2013	US	Children	Complicating	CDI vs no CDI	LOS	Incremental LOS	Difference in LOS after model adjustement	Mean		days	Text		21.6	/	19.29	23.9	/	/	/	/	/
Sammons 2013	US	Children	Requiring	CDI vs no CDI	LOS	Incremental LOS	Difference in LOS after model adjustement	Mean		days	Text		5.55	/	4.54	6.56	/	/	/	/	/
Sammons 2013	US	Children	Complicating-HOCDI	CDI vs no CDI	Cost	Incremental cost	Difference in cost after model adjustement	Mean		US dollar	Text		93600	/	80000	107200	/	/	/	/	/
Sammons 2013	US	Children	Requiring-COCDI	CDI vs no CDI	Cost	Incremental cost	Difference in cost after model adjustement	Mean		US dollar	Text		18900	/	15100	22700	/	/	/	/	/
Singal 2014	US	Cirrhosis	Complicating	CDI	LOS	LOS		Mean		days	Table 3	1444	13.9
Singal 2014	US	Cirrhosis	Complicating	no CDI	LOS	LOS		Mean		days	Table 3	88229	6.4
Singal 2014	US	Cirrhosis	Complicating	CDI vs no CDI	LOS	LOS		Mean difference		days	Calculated	89673	7.5
Singal 2014	US	Cirrhosis	Complicating	CDI	Charges	Hospital charges		Median		US dollar	Table 3	1444	41305
Singal 2014	US	Cirrhosis	Complicating	no CDI	Charges	Hospital charges		Median		US dollar	Table 3	88229	20993
Singal 2014	US	Cirrhosis	Complicating	CDI vs no CDI	Charges	Hospital charges		Mean difference		US dollar	Calculated	89673	20312
Song 2008	US	General	Both	CDI	LOS	Incremental LOS	matched patients (method I)	Median		days	Text		19	/	/	/	/	/	/	/	>0.05
Song 2008	US	General	Both	no CDI	LOS	Incremental LOS	matched patients (method I)	Median		days	Text		18	/	/	/	/	/	/	/	>0.06
Song 2008	US	General	Both	CDI vs no CDI	LOS	Incremental LOS	matched patients (method I)				Calculated		1
Song 2008	US	General	Both	CDI	LOS	Incremental LOS	matched patients (method II)	Median		days	Text		22	/	/	/	/	/	/	/	<0.001
Song 2008	US	General	Both	no CDI	LOS	Incremental LOS	matched patients (method II)	Median		days	Text		18	/	/	/	/	/	/	/	<0.002
Song 2008	US	General	Both	CDI vs no CDI	LOS	Incremental LOS	matched patients (method II)	Median			Calculated		4
Song 2008	US	General	Both	CDI	Cost	Hospital costs	matched patients (method I)	Median		$	Text		20656	/	/	/	/	/	/	/	/
Song 2008	US	General	Both	no CDI	Cost	Hospital costs	matched patients (method I)	Median		$	Text		23552	/	/	/	/	/	/	/	/
Song 2008	US	General	Both	CDI vs no CDI	Cost	Hospital costs	matched patients (method I)	Median		$	Calculated		-2896
Song 2008	US	General	Both	CDI	Cost	Hospital costs	matched patients (method II)	Median		$	Text		24874	/	/	/	/	/	/	/	/
Song 2008	US	General	Both	no CDI	Cost	Hospital costs	matched patients (method II)	Median		$	Text		24568	/	/	/	/	/	/	/	/
Song 2008	US	General	Both	CDI vs no CDI	Cost	Hospital costs	matched patients (method II)			$	Calculated		306
Song 2008	US	General	Both	no CDI	LOS	Incremental LOS	matched patients, prolonged % of average LOS	%		days	Text		13	/	/	/	/	/	/	/	<0.001
Song 2008	US	General	Both	no CDI	Cost	Incremental Hospital charges	matched patients, increased % of average cost	%		days	Text		18.5	/	/	/	/	/	/	/	/
Song 2008	US	General	Both	CDI	Cost	Hospital direct costs before 2004	2000-2003			$	text		23387
Song 2008	US	General	Both	no CDI	Cost	Hospital direct costs before 2004	2000-2003			$	text		26591
Song 2008	US	General	Both	CDI vs no CDI	Cost	Hospital direct costs before 2004	2000-2003			$	text		-3204
Song 2008	US	General	Both	CDI	Cost	Hospital direct costs after 2004	2004-2005			$	text		28321
Song 2008	US	General	Both	No CDI	Cost	Hospital direct costs after 2004	2004-2005			$	text		21995
Song 2008	US	General	Both	CDI vs no CDI	Cost	Hospital direct costs after 2004	2004-2005			$	text		6326
Stewart 2011	US	General	Both	CDI	Cost	Cost of hospitalization	NR	Mean		US dollar	Text		23344	/	/	/	/	/	/	/	<0.001
Stewart 2011	US	General	Both	no CDI	Cost	Cost of hospitalization	NR	Mean		US dollar	Text		14918	/	/	/	/	/	/	/	<0.001
Stewart 2011	US	General	Both	CDI vs no CDI	Incremental cost	Cost of hospitalization	NR	Calcuation		US dollar	Calculated		8426	/	/	/	/	/	/	/	<0.001
Stewart 2011	US	General	Both	CDI	LOS	LOS	NR	Mean		days	Text		13	14	/	/	/	/	/	/	<0.001
Stewart 2011	US	General	Both	no CDI	LOS	LOS	NR	Mean		days	Text		7.9	9	/	/	/	/	/	/	<0.001
Stewart 2011	US	General	Both	CDI vs no CDI	Incremental LOS	LOS	NR	Calcuation		days	Calculated		5.1		/	/	/	/	/	/	<0.001
Tabak 2013	US	General	Complicating	CDI	LOS	LOS	NR	Mean		days	Table 3		16.3	14.2	/	/	9	21	/	/	<0.01
Tabak 2013	US	General	Complicating	No CDI	LOS	LOS	Matched	Mean		days	Table 3		14	11.9	/	/	8	17	/	/	<0.01
Tabak 2013	US	General	Complicating	CDI	Cost	Cost	Hospital cost was calculated using Centers for Medicare and Medicaid Services cost/charge ratios for each hospital by calendar year	Mean		US dollar	Table 3		32237	43036	/	/	11059	38429	/	/	<0.01
Tabak 2013	US	General	Complicating	No CDI	Cost	Cost	Matched	Mean		US dollar	Table 3		26120	36881	/	/	9412	30319	/	/	<0.01
Tabak 2013	US	General	Complicating	CDI	LOS	LOS	NR	Median		days	Table 3		12	/	/	/	9	21	/	/	<0.01
Tabak 2013	US	General	Complicating	No CDI	LOS	LOS	Matched	Median		days	Table 3		11	/	/	/	8	17	/	/	<0.01
Tabak 2013	US	General	Complicating	CDI	Cost	Cost	Hospital cost was calculated using Centers for Medicare and Medicaid Services cost/charge ratios for each hospital by calendar year	Median		US dollar	Table 3		20804	/	/	/	11059	38429	/	/	<0.01
Tabak 2013	US	General	Complicating	No CDI	Cost	Cost	Matched	Median		US dollar	Table 3		16634	/	/	/	9412	30319	/	/	<0.01
Tabak 2013	US	General	Complicating	CDI vs no CDI	Cost	Incremental attributable cost	Matched	Mean		US dollar	Table 3		6117	/	1659	10574	/	/	/	/	<0.01
Tabak 2013	US	General	Complicating	CDI vs no CDI	LOS	Incremental attributable LOS	Matched	Mean		days	Table 3		2.3	/	0.9	3.8	/	/	/	/	<0.01
Tabak 2013	US	General	Complicating	CDI vs no CDI	Cost	Incremental attributable cost	Matched, Attributable effect (95% CI) by 1,000 bootstrap iterations	Mean		US dollar	Table 3		6237	/	1235	12321	/	/	/	/	<0.01
Tabak 2013	US	General	Complicating	CDI vs no CDI	LOS	Incremental attributable LOS	Matched, Attributable effect (95% CI) by 1,000 bootstrap iterations	Mean		days	Table 3		2.4	/	0.7	4.4	/	/	/	/	<0.01
VeerLee 2012	US	General	Requiring	CDI	Health-care charges	Hospital charges	Total charges were voluntarily reported by hospitals. These total charges differed from hospital costs, as they were not adjusted with the cost-to-charge ratio. Total charges also did not account for reimbursements from the Centers for Medicare and Medicaid Services. Additionally, charges did not include doctors’ fees or costs experienced by the patient, such as deductibles or copayments. Total c…	Mean		US dollar 2008	Table 3		24850	36632	/	/	/	/	/	/	/
VeerLee 2012	US	General	Requiring	CDI	LOS	LOS	LOS	Mean		days	Table 3		7.1	7	/	/	/	/	/	/	/
Wang 2011	US	General	Both	CDI	Cost	Hospital costs	Costs were adjusted to 2008 dollars. The sample size was the same between the Clostridium difficile (CD) colitis group and the non–CD colitis group within each year. The significance value refers to a comparison of mean hospital costs between the CD colitis group and non–CD colitis group within the given period.	Mean		US dollar 2008	Text		22094	/	/	/	/	/	/	/	<0.0001
Wang 2011	US	General	Both	No CDI	Cost	Hospital costs	Costs were adjusted to 2008 dollars. The sample size was the same between the Clostridium difficile (CD) colitis group and the non–CD colitis group within each year. The significance value refers to a comparison of mean hospital costs between the CD colitis group and non–CD colitis group within the given period.	Mean		US dollar 2008	Text		10865	/	/	/	/	/	/	/	<0.0001
Wang 2011	US	General	Both	CDI vs no CDI	Incremental cost	Hospital costs	Costs were adjusted to 2008 dollars. The sample size was the same between the Clostridium difficile (CD) colitis group and the non–CD colitis group within each year. The significance value refers to a comparison of mean hospital costs between the CD colitis group and non–CD colitis group within the given period.	Mean		US dollar 2008	Calculated		11229	/	/	/	/	/	/	/	<0.0001
Wang 2011	US	General	Both	CDI	Cost	Hospital costs	Costs were adjusted to 2008 dollars. The sample size was the same between the Clostridium difficile (CD) colitis group and the non–CD colitis group within each year. The significance value refers to a comparison of mean hospital costs between the CD colitis group and non–CD colitis group within the given period.	Median		US dollar 2008	Text		10931	/	/	/	/	/	/	/	<0.0001
Wang 2011	US	General	Both	No CDI	Cost	Hospital costs	Costs were adjusted to 2008 dollars. The sample size was the same between the Clostridium difficile (CD) colitis group and the non–CD colitis group within each year. The significance value refers to a comparison of mean hospital costs between the CD colitis group and non–CD colitis group within the given period.	Median		US dollar 2008	Text		6485	/	/	/	/	/	/	/	<0.0001
Wang 2011	US	General	Both	CDI vs no CDI	Incremental cost	Hospital costs	Costs were adjusted to 2008 dollars. The sample size was the same between the Clostridium difficile (CD) colitis group and the non–CD colitis group within each year. The significance value refers to a comparison of mean hospital costs between the CD colitis group and non–CD colitis group within the given period.	Median		US dollar 2008	Calculated		4446	/	/	/	/	/	/	/	<0.0001
Wang 2011	US	General	Both	CDI vs no CDI	Cost	Increase in the mean per admission costs	Calculated over 2005-2008	Ratio		%	Text		9	/	/	/	/	/	/	/	<0.0001
Wang 2013	US	IBD	Complicating	CDI	LOS	LOS	NR	Median		days	Table 4		6	/	/	/	4	11	/	/	0.65
Wang 2013	US	IBD	Complicating	No CDI	LOS	LOS	NR	Median		days	Table 4		7	/	/	/	4	12	/	/	0.65
Wang 2013	US	IBD	Complicating	CDI vs no CDI	LOS	LOS	NR	Median		days	Calculated		-1
Wilson 2013	US	Ileostomy	Complicating	CDI	LOS	LOS	LOS measured as the total length of admission to the hospital where the ileostomy closure was performed was also recorded. Length of admission to acute care nursing and rehabilitation facilities was not included.	Mean		days	Table 3		18.66	/	/	/	/	/	/	/	<0.0001
Wilson 2013	US	Ileostomy	Complicating	No CDI	LOS	LOS	LOS measured as the total length of admission to the hospital where the ileostomy closure was performed was also recorded. Length of admission to acute care nursing and rehabilitation facilities was not included.	Mean		days	Table 3		7.08	/	/	/	/	/	/	/	<0.0001
Wilson 2013	US	Ileostomy	Complicating	CDI vs No CDI	LOS	Incremental LOS	LOS measured as the total length of admission to the hospital where the ileostomy closure was performed was also recorded. Length of admission to acute care nursing and rehabilitation facilities was not included.	Mean		days	Text		11.6	/	/	/	/	/	/	/	/
Wilson 2013	US	Ileostomy	Complicating	CDI	Cost	Cost	Cost analysis was performed from the perspective of the hospital. In the NIS, costs are estimated for each hospital using the ratio of costs to charges (RCC) method. These costs were fully loaded, including direct, indirect and overhead costs.	Mean		US dollar 2009	Table 3		31625.1	/	/	/	/	/	/	/	<0.0001
Wilson 2013	US	Ileostomy	Complicating	No CDI	Cost	Cost	Cost analysis was performed from the perspective of the hospital. In the NIS, costs are estimated for each hospital using the ratio of costs to charges (RCC) method. These costs were fully loaded, including direct, indirect and overhead costs.	Mean		US dollar 2009	Table 3		13346.9	/	/	/	/	/	/	/	<0.0001
Wilson 2013	US	Ileostomy	Complicating	CDI vs No CDI	Cost	Incremental cost	Cost analysis was performed from the perspective of the hospital. In the NIS, costs are estimated for each hospital using the ratio of costs to charges (RCC) method. These costs were fully loaded, including direct, indirect and overhead costs.	Mean		US dollar 2009	Calculated		18278.2
Wilson 2013	US	Ileostomy	Complicating	CDI vs No CDI	LOS	Incremental LOS	LOS measured as the total length of admission to the hospital where the ileostomy closure was performed was also recorded. Length of admission to acute care nursing and rehabilitation facilities was not included.	Beta estimate		days	Table 5		10.54	/	9.11	11.96	/	/	/	/	<0.0001
Wilson 2013	US	Ileostomy	Complicating	CDI vs No CDI	Cost	Incremental cost	Cost analysis was performed from the perspective of the hospital. In the NIS, costs are estimated for each hospital using the ratio of costs to charges (RCC) method. These costs were fully loaded, including direct, indirect and overhead costs.	Beta estimate		US dollar 2009	Table 6		15790.5	/	12717.7	18863.2	/	/	/	/	<0.0001
Wilson 2013	US	Ileostomy	Complicating	Each comorbidity	Cost	Incremental cost	Cost analysis was performed from the perspective of the hospital. In the NIS, costs are estimated for each hospital using the ratio of costs to charges (RCC) method. These costs were fully loaded, including direct, indirect and overhead costs.	Beta estimate		US dollar 2009	Table 6		3298.58	/	2990.22	3606.95
Zerey 2007	US	Surgical	Both	CDI	LOS	LOS	NR	Median		days	Text		18	/	/	/	/	/	/	/	0.0001
Zerey 2007	US	Surgical	Both	no CDI	LOS	LOS	NR	Median		days	Text		4	/	/	/	/	/	/	/	0.0001
Zerey 2007	US	Surgical	Both	CDI vs no CDI	LOS	LOS	NR	Median		days	Calculated		14
Zerey 2007	US	Surgical	Both	CDI	Hospital charge	Total charges	NR	Median		US dollar	Text		63184	/	/	/	/	/	/	/	0.0001
Zerey 2007	US	Surgical	Both	no CDI	Hospital charge	Total charges	NR	Median		US dollar	Text		17232	/	/	/	/	/	/	/	0.0001
Zerey 2007	US	Surgical	Both	CDI vs no CDI	Hospital charge	Total charges	NR	Median		US dollar	Calculated		45952
Zerey 2007	US	Surgical	Both	CDI vs no CDI	Hospital charge	Total hospital charges	Multivariate regression analysis was performed controlling for age, sex, payor, surgery type, and hospital characteristics in addition to medical complications	beta estimate		-	Text		77483	/	75174	79793	/	/	/	/	<0.0001
Zerey 2007	US	Surgical	Both	CDI vs no CDI	LOS	Incremental LOS	Multivariate regression analysis was performed controlling for age, sex, payor, surgery type, and hospital characteristics in addition to medical complications	beta estimate		-	Text		16	/	15.6	16.4	/	/	/	/	<0.0001
Zilberberg 2009	US	prolonged acute mechanical ventilation	Both	CDI	LOS		Unadjusted	Mean		US dollar 2005	Table 3	3468	32.4	28.5
Zilberberg 2009	US	prolonged acute mechanical ventilation	Both	no CDI	LOS		Unadjusted	Mean			Table 3	61442	22.2	19.5
Zilberberg 2009	US	prolonged acute mechanical ventilation	Both	CDI vs no CDI	LOS	Incremental LOS	Unadjusted	Mean difference			Calculated	64910	10.2
Zilberberg 2009	US	prolonged acute mechanical ventilation	Both	CDI	LOS		Unadjusted	Median			Table 3	3468	25				15	40
Zilberberg 2009	US	prolonged acute mechanical ventilation	Both	no CDI	LOS		Unadjusted	Median			Table 3	61442	17				11	27
Zilberberg 2009	US	prolonged acute mechanical ventilation	Both	CDI vs no CDI	LOS	Incremental LOS	Unadjusted	Median difference			Calculated	64910	8
Zilberberg 2009	US	prolonged acute mechanical ventilation	Both	CDI vs no CDI	LOS	Incremental LOS	Adjusted	mean difference			Text	3370	6.1		4.9	7.4
Zilberberg 2009	US	prolonged acute mechanical ventilation	Both	CDI	Cost		Unadjusted	Mean			Table 3	3468	74723	58526
Zilberberg 2009	US	prolonged acute mechanical ventilation	Both	no CDI	Cost		Unadjusted	Mean			Table 3	61442	57011	47756
Zilberberg 2009	US	prolonged acute mechanical ventilation	Both	CDI vs no CDI	Cost	Incremental cost	Unadjusted	Mean difference			Calculated	64910	17712
Zilberberg 2009	US	prolonged acute mechanical ventilation	Both	CDI	Cost		Unadjusted	Median			Table 3	3468	156102				88389	273557
Zilberberg 2009	US	prolonged acute mechanical ventilation	Both	no CDI	Cost		Unadjusted	Median			Table 3	61442	116651				68354	202861
Zilberberg 2009	US	prolonged acute mechanical ventilation	Both	CDI vs no CDI	Cost	Incremental cost	Unadjusted	Median difference			Calculated	64910	39451
Zilberberg 2009	US	prolonged acute mechanical ventilation	Both	CDI vs no CDI	Cost	Incremental cost	Adjusted	mean difference			Text	3370	10355		7540	13170
